# Supplementary material for: Lung Radiomics Features Selection for COPD Stage Classification Based on Auto-Metric Graph Neural Network
Source: Diagnostics (Basel). 2022 Sep 20;12(10):2274. doi: 10.3390/diagnostics12102274 (PMC9600898; doi:10.3390/diagnostics12102274)
Supplement: Supplementary file 1 [file diagnostics-12-02274-s001.zip]

Archive with 86 entries (82 files):
- Experiment 1/
- Experiment 1/3D CNN features(13824).xlsx
- Experiment 1/CNN combination vector PCA+GLM(60+60).xlsx
- Experiment 1/CNN combination vector PCA+lasso(60+60).xlsx
- Experiment 1/GLM selected CNN features(60).xlsx
- Experiment 1/GLM selected radiomics(106).xlsx
- Experiment 1/Lasso selected CNN features(60).xlsx
- Experiment 1/Lasso selected radiomics(106).xlsx
- Experiment 1/Lung radiomics featuresú¿1316ú⌐.xlsx
- Experiment 1/PCA Fused CNN features(60).xlsx
- Experiment 1/PCA Fused radiomics(106).xlsx
- Experiment 1/Radiomics combination vector PCA+GLM(106+106).xlsx
- Experiment 1/Radiomics combination vector PCA+lasso(106+106).xlsx
- Experiment 2/
- Experiment 2/3D CNN features(13824).xlsx
- Experiment 2/CNN risk factors GLM(2).xlsx
- Experiment 2/CNN risk factors GLM(3).xlsx
- Experiment 2/CNN risk factors GLM(4).xlsx
- Experiment 2/CNN risk factors GLM(5).xlsx
- Experiment 2/CNN risk factors GLM(6).xlsx
- Experiment 2/CNN risk factors PCA(2).xlsx
- Experiment 2/CNN risk factors PCA(3).xlsx
- Experiment 2/CNN risk factors PCA(4).xlsx
- Experiment 2/CNN risk factors PCA(5).xlsx
- Experiment 2/CNN risk factors PCA(6).xlsx
- Experiment 2/Lung radiomics featuresú¿1316ú⌐.xlsx
- Experiment 2/Radiomics risk factors GLM(2).xlsx
- Experiment 2/Radiomics risk factors GLM(3).xlsx
- Experiment 2/Radiomics risk factors GLM(4).xlsx
- Experiment 2/Radiomics risk factors GLM(5).xlsx
- Experiment 2/Radiomics risk factors GLM(6).xlsx
- Experiment 2/Radiomics risk factors PCA(2).xlsx
- Experiment 2/Radiomics risk factors PCA(3).xlsx
- Experiment 2/Radiomics risk factors PCA(4).xlsx
- Experiment 2/Radiomics risk factors PCA(5).xlsx
- Experiment 2/Radiomics risk factors PCA(6).xlsx
- Experiment 3/
- Experiment 3/3D CNN features(13824).xlsx
- Experiment 3/CNN risk factors GLM(2).xlsx
- Experiment 3/CNN risk factors GLM(3).xlsx
- Experiment 3/CNN risk factors GLM(4).xlsx
- Experiment 3/CNN risk factors GLM(5).xlsx
- Experiment 3/CNN risk factors GLM(6).xlsx
- Experiment 3/CNN risk factors PCA(2).xlsx
- Experiment 3/CNN risk factors PCA(3).xlsx
- Experiment 3/CNN risk factors PCA(4).xlsx
- Experiment 3/CNN risk factors PCA(5).xlsx
- Experiment 3/CNN risk factors PCA(6).xlsx
- Experiment 3/Lasso selected CNN features(60).xlsx
- Experiment 3/Lasso selected radiomics(106).xlsx
- Experiment 3/Lung radiomics featuresú¿1316ú⌐.xlsx
- Experiment 3/Radiomics risk factors GLM(2).xlsx
- Experiment 3/Radiomics risk factors GLM(3).xlsx
- Experiment 3/Radiomics risk factors GLM(4).xlsx
- Experiment 3/Radiomics risk factors GLM(5).xlsx
- Experiment 3/Radiomics risk factors GLM(6).xlsx
- Experiment 3/Radiomics risk factors PCA(2).xlsx
- Experiment 3/Radiomics risk factors PCA(3).xlsx
- Experiment 3/Radiomics risk factors PCA(4).xlsx
- Experiment 3/Radiomics risk factors PCA(5).xlsx
- Experiment 3/Radiomics risk factors PCA(6).xlsx
- Experiment 4/
- Experiment 4/3D CNN features(13824).xlsx
- Experiment 4/CNN risk factors GLM(2).xlsx
- Experiment 4/CNN risk factors GLM(3).xlsx
- Experiment 4/CNN risk factors GLM(4).xlsx
- Experiment 4/CNN risk factors GLM(5).xlsx
- Experiment 4/CNN risk factors GLM(6).xlsx
- Experiment 4/CNN risk factors PCA(2).xlsx
- Experiment 4/CNN risk factors PCA(3).xlsx
- Experiment 4/CNN risk factors PCA(4).xlsx
- Experiment 4/CNN risk factors PCA(5).xlsx
- Experiment 4/CNN risk factors PCA(6).xlsx
- Experiment 4/Lasso selected CNN features(60).xlsx
- Experiment 4/Lasso selected radiomics(106).xlsx
- Experiment 4/Lung radiomics featuresú¿1316ú⌐.xlsx
- Experiment 4/Radiomics risk factors GLM(2).xlsx
- Experiment 4/Radiomics risk factors GLM(3).xlsx
- Experiment 4/Radiomics risk factors GLM(4).xlsx
- Experiment 4/Radiomics risk factors GLM(5).xlsx
- Experiment 4/Radiomics risk factors GLM(6).xlsx
- Experiment 4/Radiomics risk factors PCA(2).xlsx
- Experiment 4/Radiomics risk factors PCA(3).xlsx
- Experiment 4/Radiomics risk factors PCA(4).xlsx
- Experiment 4/Radiomics risk factors PCA(5).xlsx
- Experiment 4/Radiomics risk factors PCA(6).xlsx
