# Supplementary material for: Lung Radiomics Features Selection for COPD Stage Classification Based on Auto-Metric Graph Neural Network
Source: Diagnostics (Basel). 2022 Sep 20;12(10):2274. doi: 10.3390/diagnostics12102274 (PMC9600898; doi:10.3390/diagnostics12102274)
Supplement: Supplementary file 1 [file diagnostics-12-02274-s001.zip › Experiment 4/Radiomics risk factors GLM(2).xlsx]

## Sheet: Sheet1
label
3	-0.0378977	0.0947309
4	-1.65093	-1.66901
3	-0.618356	-0.6268
3	-0.261079	-0.30612
3	-0.532277	-0.426375
4	-0.989122	-0.907395
3	0.232604	0.255071
2	-0.651867	-0.70697
3	0.132438	0.0947309
3	-0.257917	-0.185864
3	-0.333482	-0.426375
3	-0.382923	-0.346205
1	0.704416	0.736091
4	-1.61736	-1.62893
4	-0.849027	-0.827225
3	0.329911	0.255071
3	-1.26905	-1.4285
3	-1.87907	-1.82935
2	0.448128	0.495581
2	0.520968	0.575751
1	4.15878	4.22349
4	-1.04436	-1.02765
2	-0.261418	-0.426375
4	-1.50721	-1.50867
3	-0.075215	-0.266034
3	0.848341	0.896432
3	0.370671	0.295156
3	0.268091	0.335241
3	0.0789069	0.174901
3	0.796126	0.856347
4	-0.89458	-0.78714
3	-0.463314	-0.586715
3	0.129424	0.134816
3	-0.185921	-0.266034
3	-0.282596	-0.346205
3	-0.233638	-0.266034
3	0.897194	0.936517
2	0.17053	0.214986
2	0.375795	0.415411
3	0.0689787	0.0947309
3	0.367331	0.375326
3	-0.524402	-0.506545
1	0.0495362	-0.0656093
3	0.640707	0.655921
3	-0.603845	-0.506545
2	0.0505144	0.0145608
1	0.101867	0.0947309
4	-1.14879	-1.14791
3	0.461575	0.375326
4	-0.64364	-0.586715
4	0.418699	0.455496
3	-0.135939	-0.105694
1	0.89938	0.856347
3	-0.471955	-0.46646
1	0.0100038	-0.105694
4	-1.25698	-1.22808
1	0.538537	0.655921
4	-0.88737	-0.827225
1	0.199148	0.214986
1	1.02385	1.05677
1	2.72964	2.49983
1	1.60773	1.61796
2	0.2961	0.295156
1	2.05216	1.89856
1	0.394415	0.335241
1	0.70492	0.736091
1	1.19492	1.13694
1	0.695965	0.776177
2	0.342454	0.415411
3	-0.600656	-0.506545
1	1.01405	0.575751
2	-0.937211	-0.907395
2	0.0556964	0.0145608
3	-0.766841	-0.78714
2	0.504666	0.495581
1	1.40752	1.49771
2	0.66627	0.655921
1	0.387128	0.455496
1	1.48734	1.49771
2	0.240212	0.174901
1	-0.340599	-0.346205
3	0.33581	0.335241
1	0.533491	0.455496
4	-1.18819	-1.14791
1	-0.258887	-0.30612
3	-1.39822	-1.38842
3	-0.354339	-0.46646
2	-0.51884	-0.54663
2	0.1276	0.0145608
1	0.40139	0.375326
1	0.667359	0.696006
4	-2.14678	-2.10995
4	0.528076	0.455496
4	-0.684035	-0.6268
1	0.764432	0.776177
3	-0.0716913	-0.0656093
1	1.23964	1.29728
4	-0.820181	-0.827225
3	0.173828	0.214986
3	-0.631126	-0.54663
4	-1.821	-1.74918
3	0.0911583	0.134816
1	0.972408	1.01669
3	-0.424183	-0.46646
4	-1.56903	-1.54876
1	0.969179	1.01669
4	-0.361878	-0.30612
4	-1.92747	-1.82935
4	-1.24513	-1.22808
4	-1.38365	-1.30825
2	-0.430001	-0.426375
4	-1.94222	-1.94961
4	-0.701574	-0.747055
3	-0.188151	-0.185864
1	1.25988	1.21711
4	-1.60335	-1.62893
2	0.530205	0.455496
1	1.89967	1.89856
3	0.225064	0.295156
3	-0.948429	-0.987565
4	-2.15586	-2.10995
3	-0.158683	-0.145779
4	-1.4321	-1.34833
3	-0.725327	-0.70697
2	0.334477	0.375326
4	-0.787044	-0.86731
2	0.340308	0.375326
2	0.136737	0.174901
4	-0.0986318	-0.0656093
2	-0.162309	-0.225949
3	-1.45666	-1.38842
3	-1.23419	-1.18799
3	0.116707	0.0546458
1	1.15401	1.13694
3	-0.0100993	-0.0656093
4	-1.32368	-1.22808
2	0.587389	0.655921
4	-1.29704	-1.18799
4	-1.79682	-1.7091
4	-1.80972	-1.74918
4	-1.9268	-1.98969
4	-0.103463	-0.0656093
4	-1.17743	-1.10782
1	0.476478	0.335241
1	0.740425	0.736091
1	1.48129	1.37745
1	0.8705	0.896432
4	-1.58823	-1.58884
1	2.91389	3.14119
4	-0.0784857	-0.0656093
4	-1.86114	-1.74918
2	-0.543065	-0.6268
1	0.599783	0.495581
1	0.74829	0.615836
4	0.179887	0.0145608
4	0.423337	0.455496
1	-0.0594283	-0.185864
1	0.180023	0.174901
1	0.695624	0.736091
1	2.23693	2.25932
1	0.682111	0.655921
4	0.176789	0.174901
1	0.724286	0.696006
2	0.0985436	0.174901
2	-0.36227	-0.30612
4	-1.65489	-1.58884
4	0.0966839	0.0145608
1	1.92208	1.7783
2	-0.208817	-0.185864
1	1.86171	1.97873
2	-0.0787795	-0.0255242
2	0.876314	0.976602
4	-1.34755	-1.26816
2	1.22085	1.2572
2	-0.794358	-0.827225
2	-2.38981	-2.39054
2	0.205276	0.174901
2	0.723577	0.455496
1	-0.0352386	0.0145608
2	-0.414844	-0.346205
2	0.60564	0.575751
2	-0.230445	-0.266034
2	-0.08611	-0.0656093
1	0.0758393	0.0546458
2	-0.35376	-0.38629
2	-0.0626996	-0.185864
2	-0.0801667	-0.185864
2	0.609002	0.535666
2	0.309335	0.295156
2	0.549172	0.535666
2	0.0109415	0.0145608
2	0.302177	0.335241
4	0.19325	0.214986
2	-0.640522	-0.78714
4	-1.25843	-1.18799
2	-0.553905	-0.586715
2	-0.166328	-0.105694
3	-0.143887	-0.145779
3	-0.401257	-0.426375
3	-0.160411	-0.0255242
4	-1.20402	-1.18799
3	1.19321	1.21711
2	-0.179584	-0.266034
3	-0.251808	-0.346205
3	-0.00779041	0.0145608
1	0.656706	0.696006
4	-1.48421	-1.46859
4	-0.753821	-0.70697
3	0.628278	0.575751
3	-1.13699	-1.22808
3	-1.71235	-1.66901
2	0.470263	0.535666
2	0.582618	0.655921
1	3.86882	3.98298
4	-0.842984	-0.827225
2	-0.319353	-0.426375
4	-1.42414	-1.38842
3	0.227586	0.0145608
3	0.971882	1.01669
3	1.1848	1.09686
3	-0.0349271	0.0145608
3	0.00804259	0.0546458
3	0.595769	0.575751
4	-0.926421	-0.78714
3	-0.449835	-0.6268
3	-0.0448261	-0.105694
3	-0.15244	-0.185864
3	-0.151861	-0.185864
3	0.158891	0.214986
2	-0.0418068	-0.0255242
3	0.0680145	0.0546458
3	-0.45887	-0.46646
1	-0.0335164	-0.185864
3	1.0433	1.13694
3	-0.546124	-0.46646
2	-0.111138	-0.105694
4	-1.21804	-1.22808
3	0.300222	0.174901
4	-1.3831	-1.38842
4	0.442559	0.495581
3	-0.377226	-0.38629
1	1.75049	1.73822
3	-0.59085	-0.54663
1	0.291846	0.214986
4	-1.02649	-0.987565
1	0.63588	0.696006
4	-0.80659	-0.747055
1	0.295251	0.335241
1	1.31135	1.41754
1	0.948452	0.696006
1	2.75326	2.90068
1	3.80093	3.74247
1	1.06456	1.05677
1	0.298094	0.335241
1	0.595956	0.455496
1	0.979772	1.01669
3	-0.663622	-0.6268
1	1.52665	1.09686
2	-0.909342	-0.86731
3	-0.471102	-0.46646
2	1.54411	1.53779
2	0.818307	0.736091
1	0.797783	0.856347
2	0.254324	0.214986
1	-0.209324	-0.145779
3	0.372118	0.295156
1	0.560383	0.495581
4	-1.20832	-1.14791
1	-0.0148286	0.0145608
3	-0.218535	-0.30612
1	0.439386	0.375326
1	0.659507	0.655921
4	-2.0506	-2.02978
1	0.809711	0.816262
1	1.44559	1.57788
4	-0.865523	-0.86731
3	-0.103249	-0.105694
4	-1.59348	-1.50867
3	0.100729	0.134816
1	1.09894	1.13694
2	-0.134266	-0.0656093
1	0.933367	0.936517
3	0.221551	0.214986
4	-1.89461	-1.86944
4	-0.0347694	0.0546458
4	-0.848856	-0.70697
1	0.462363	0.415411
4	-1.04712	-1.06774
1	1.07409	1.09686
1	0.468276	0.335241
1	0.635825	0.655921
1	2.28969	2.45975
4	-0.00175657	-0.0255242
4	-1.93819	-1.86944
2	-0.419815	-0.46646
1	0.535936	0.495581
1	0.311219	0.134816
4	-0.0272616	-0.105694
4	0.406199	0.455496
1	-0.0158341	-0.0656093
1	0.316974	0.295156
1	0.828899	0.896432
1	1.27986	1.2572
1	0.537787	0.455496
4	0.216449	0.255071
2	-0.143808	-0.105694
4	0.190503	0.0546458
2	0.331884	0.415411
1	2.75552	2.94077
2	0.219839	0.415411
2	0.977006	1.05677
2	0.872289	0.896432
2	-0.665712	-0.6268
2	-0.454337	-0.506545
2	-0.0188091	-0.0656093
1	0.31182	0.455496
2	0.283338	0.295156
2	0.0381903	0.0546458
2	-0.182332	-0.30612
2	0.338736	0.335241
2	0.0414043	-0.0255242
4	0.00709835	0.0546458
2	-0.759652	-0.907395
4	-1.35952	-1.26816
3	-0.203508	-0.185864
3	0.480095	0.535666
2	0.0954843	0.0546458
3	-0.100309	-0.145779
3	-0.272879	-0.266034
1	0.257937	0.295156
4	-1.60965	-1.58884
4	-0.77995	-0.747055
3	0.415777	0.415411
3	-1.21821	-1.30825
3	-1.7742	-1.7091
2	0.468812	0.495581
2	0.471202	0.535666
1	3.75977	3.94289
4	-0.96816	-0.94748
2	-0.226495	-0.30612
4	-1.35615	-1.30825
3	0.318817	0.214986
3	0.60597	0.655921
3	0.121356	0.0546458
3	-0.0482974	0.0546458
3	0.0986828	0.174901
4	-0.590599	-0.46646
3	-0.578182	-0.70697
3	-0.140004	-0.185864
3	-0.384064	-0.46646
3	-0.407167	-0.46646
3	-0.0257508	0.0145608
2	-0.128905	-0.105694
3	0.237618	0.375326
1	-0.268471	-0.426375
3	-0.679774	-0.586715
2	-0.15119	-0.185864
4	-1.4209	-1.4285
3	0.587911	0.415411
4	-1.20503	-1.18799
4	0.65333	0.696006
1	0.784427	0.736091
3	-0.635094	-0.6268
4	-0.961385	-0.94748
1	0.654129	0.736091
4	-1.06551	-0.987565
1	0.279811	0.295156
1	1.33704	1.41754
1	0.439306	0.174901
1	0.565695	0.535666
1	2.835	2.66017
1	1.09735	1.05677
1	1.07223	1.13694
1	0.501416	0.375326
3	-0.674179	-0.6268
1	1.69509	1.41754
2	-1.10676	-1.06774
3	-0.262538	-0.225949
2	0.795142	0.776177
1	1.41366	1.49771
1	1.15086	1.2572
1	0.426295	0.295156
2	0.175003	0.174901
1	-0.250614	-0.266034
3	0.255946	0.214986
1	0.721785	0.696006
1	0.492467	0.535666
3	-1.35954	-1.34833
3	-0.279928	-0.426375
2	-0.268244	-0.266034
1	0.285154	0.255071
1	1.05831	1.09686
4	-2.18481	-2.15003
4	0.264802	0.214986
3	-0.315725	-0.346205
4	-0.865606	-0.827225
3	0.146931	0.174901
1	0.867331	0.896432
3	-0.436245	-0.46646
4	-1.696	-1.62893
1	3.44458	3.86272
4	-0.352009	-0.266034
2	0.551217	0.575751
4	-1.50415	-1.4285
2	0.0445924	0.0546458
4	-0.773853	-0.827225
3	-0.138795	-0.105694
4	-1.70752	-1.7091
1	0.210401	0.174901
3	0.0531988	0.134816
3	-1.01828	-1.02765
4	-2.12185	-2.06986
4	-1.78306	-1.7091
3	-0.908017	-0.827225
2	0.879253	0.976602
2	0.987306	1.05677
4	-0.796727	-0.827225
3	-1.50142	-1.46859
3	-1.27243	-1.26816
3	0.0130949	-0.0255242
4	-1.01722	-0.94748
1	0.762373	0.736091
3	0.11333	0.0546458
2	0.38068	0.415411
4	-1.40892	-1.30825
4	-1.28921	-1.22808
1	0.403152	0.295156
4	-1.00937	-1.02765
1	0.95707	0.896432
1	1.12019	1.09686
1	1.54475	1.41754
1	0.502844	0.495581
4	-1.74648	-1.74918
1	0.544822	0.655921
4	0.0511867	0.0145608
4	-1.94966	-1.86944
2	-0.42082	-0.46646
1	0.573573	0.455496
1	1.51037	1.33737
4	-0.251475	-0.38629
4	0.436521	0.455496
1	-0.0542336	-0.105694
1	0.311396	0.295156
1	0.87834	0.816262
1	0.494993	0.495581
4	0.0349139	0.0546458
1	0.57701	0.575751
2	-0.305122	-0.266034
4	0.115895	0.0546458
2	0.0180001	0.0947309
1	2.63099	2.90068
2	-0.240536	-0.185864
2	1.16035	1.29728
2	1.14583	1.17703
2	-0.852863	-0.86731
2	-2.41046	-2.39054
2	0.0391475	0.0546458
1	0.00587759	0.0546458
2	-0.628655	-0.506545
2	-0.063499	-0.0656093
2	-0.448892	-0.54663
2	-0.532617	-0.6268
2	-0.183891	-0.30612
2	0.370322	0.295156
2	0.618067	0.655921
2	-0.825917	-0.94748
2	-0.0118483	0.0145608
2	-0.285126	-0.225949
