# Supplementary material for: Lung Radiomics Features Selection for COPD Stage Classification Based on Auto-Metric Graph Neural Network
Source: Diagnostics (Basel). 2022 Sep 20;12(10):2274. doi: 10.3390/diagnostics12102274 (PMC9600898; doi:10.3390/diagnostics12102274)
Supplement: Supplementary file 1 [file diagnostics-12-02274-s001.zip › Experiment 4/Radiomics risk factors GLM(3).xlsx]

## Sheet: Sheet1
label
3	-0.0378977	0.0947309	-0.160965
4	-1.65093	-1.66901	0.58021
3	-0.618356	-0.6268	-1.23376
3	-0.261079	-0.30612	-0.117425
3	-0.532277	-0.426375	1.8332
4	-0.989122	-0.907395	1.22503
3	0.232604	0.255071	0.116364
2	-0.651867	-0.70697	-0.335494
3	0.132438	0.0947309	-0.333722
3	-0.257917	-0.185864	-0.329149
3	-0.333482	-0.426375	-0.794574
3	-0.382923	-0.346205	-0.179398
1	0.704416	0.736091	-0.286369
4	-1.61736	-1.62893	0.639243
4	-0.849027	-0.827225	0.186214
3	0.329911	0.255071	-0.885283
3	-1.26905	-1.4285	-0.389201
3	-1.87907	-1.82935	1.80814
2	0.448128	0.495581	-0.419187
2	0.520968	0.575751	-1.26385
1	4.15878	4.22349	1.23616
4	-1.04436	-1.02765	1.00942
2	-0.261418	-0.426375	-0.977237
4	-1.50721	-1.50867	0.559489
3	-0.075215	-0.266034	-1.07126
3	0.848341	0.896432	-0.661962
3	0.370671	0.295156	-1.23428
3	0.268091	0.335241	0.451939
3	0.0789069	0.174901	0.0514313
3	0.796126	0.856347	0.0114856
4	-0.89458	-0.78714	1.188
3	-0.463314	-0.586715	-1.0592
3	0.129424	0.134816	-0.70542
3	-0.185921	-0.266034	-0.196896
3	-0.282596	-0.346205	0.676711
3	-0.233638	-0.266034	0.384618
3	0.897194	0.936517	0.797376
2	0.17053	0.214986	-0.267378
2	0.375795	0.415411	0.512008
3	0.0689787	0.0947309	0.0768239
3	0.367331	0.375326	-0.443382
3	-0.524402	-0.506545	-0.645181
1	0.0495362	-0.0656093	-2.1042
3	0.640707	0.655921	-1.0579
3	-0.603845	-0.506545	1.22243
2	0.0505144	0.0145608	-0.51401
1	0.101867	0.0947309	-1.19094
4	-1.14879	-1.14791	0.941576
3	0.461575	0.375326	-0.525148
4	-0.64364	-0.586715	1.4588
4	0.418699	0.455496	-0.0909355
3	-0.135939	-0.105694	-1.42348
1	0.89938	0.856347	-1.39149
3	-0.471955	-0.46646	-0.428496
1	0.0100038	-0.105694	-1.843
4	-1.25698	-1.22808	0.350144
1	0.538537	0.655921	-0.666385
4	-0.88737	-0.827225	0.817692
1	0.199148	0.214986	-0.368997
1	1.02385	1.05677	-1.50377
1	2.72964	2.49983	-0.5898
1	1.60773	1.61796	-0.895202
2	0.2961	0.295156	0.365902
1	2.05216	1.89856	-0.65062
1	0.394415	0.335241	-1.30017
1	0.70492	0.736091	-0.790931
1	1.19492	1.13694	0.534586
1	0.695965	0.776177	0.0477974
2	0.342454	0.415411	-0.360814
3	-0.600656	-0.506545	2.03296
1	1.01405	0.575751	-2.52735
2	-0.937211	-0.907395	0.131776
2	0.0556964	0.0145608	-0.28951
3	-0.766841	-0.78714	0.33315
2	0.504666	0.495581	-1.23452
1	1.40752	1.49771	-0.484329
2	0.66627	0.655921	-0.885723
1	0.387128	0.455496	-0.569916
1	1.48734	1.49771	-0.0641121
2	0.240212	0.174901	-1.63484
1	-0.340599	-0.346205	-0.145747
3	0.33581	0.335241	-0.340237
1	0.533491	0.455496	-1.37587
4	-1.18819	-1.14791	0.39523
1	-0.258887	-0.30612	-1.63387
3	-1.39822	-1.38842	0.672099
3	-0.354339	-0.46646	0.156274
2	-0.51884	-0.54663	-0.320338
2	0.1276	0.0145608	-0.781618
1	0.40139	0.375326	-1.39825
1	0.667359	0.696006	-1.44988
4	-2.14678	-2.10995	1.50054
4	0.528076	0.455496	0.650469
4	-0.684035	-0.6268	0.949758
1	0.764432	0.776177	-1.68578
3	-0.0716913	-0.0656093	-0.653788
1	1.23964	1.29728	-0.662812
4	-0.820181	-0.827225	0.633304
3	0.173828	0.214986	0.97537
3	-0.631126	-0.54663	0.937367
4	-1.821	-1.74918	1.79619
3	0.0911583	0.134816	0.376467
1	0.972408	1.01669	-0.59953
3	-0.424183	-0.46646	-0.527111
4	-1.56903	-1.54876	1.20581
1	0.969179	1.01669	-0.732023
4	-0.361878	-0.30612	0.563084
4	-1.92747	-1.82935	2.62618
4	-1.24513	-1.22808	0.069596
4	-1.38365	-1.30825	0.718226
2	-0.430001	-0.426375	-0.152544
4	-1.94222	-1.94961	1.11614
4	-0.701574	-0.747055	-0.293353
3	-0.188151	-0.185864	0.822732
1	1.25988	1.21711	-0.631945
4	-1.60335	-1.62893	0.772136
2	0.530205	0.455496	-1.12541
1	1.89967	1.89856	1.47702
3	0.225064	0.295156	-0.148187
3	-0.948429	-0.987565	-0.374021
4	-2.15586	-2.10995	1.45981
3	-0.158683	-0.145779	-0.924389
4	-1.4321	-1.34833	1.31954
3	-0.725327	-0.70697	0.264378
2	0.334477	0.375326	0.0754889
4	-0.787044	-0.86731	0.407636
2	0.340308	0.375326	0.11809
2	0.136737	0.174901	-0.602377
4	-0.0986318	-0.0656093	0.489844
2	-0.162309	-0.225949	0.218372
3	-1.45666	-1.38842	1.35152
3	-1.23419	-1.18799	1.04891
3	0.116707	0.0546458	-0.972172
1	1.15401	1.13694	-0.323492
3	-0.0100993	-0.0656093	-1.04127
4	-1.32368	-1.22808	0.469338
2	0.587389	0.655921	-0.116668
4	-1.29704	-1.18799	2.03184
4	-1.79682	-1.7091	1.6655
4	-1.80972	-1.74918	1.25308
4	-1.9268	-1.98969	1.29139
4	-0.103463	-0.0656093	0.230816
4	-1.17743	-1.10782	0.81396
1	0.476478	0.335241	-1.2252
1	0.740425	0.736091	-1.03999
1	1.48129	1.37745	-1.32182
1	0.8705	0.896432	-1.02493
4	-1.58823	-1.58884	1.2916
1	2.91389	3.14119	1.99424
4	-0.0784857	-0.0656093	0.523967
4	-1.86114	-1.74918	1.26191
2	-0.543065	-0.6268	-0.844836
1	0.599783	0.495581	-1.38099
1	0.74829	0.615836	-0.35976
4	0.179887	0.0145608	0.259763
4	0.423337	0.455496	0.388096
1	-0.0594283	-0.185864	-0.833413
1	0.180023	0.174901	-0.886129
1	0.695624	0.736091	-1.16316
1	2.23693	2.25932	2.22937
1	0.682111	0.655921	-0.98383
4	0.176789	0.174901	-0.0393061
1	0.724286	0.696006	-0.577445
2	0.0985436	0.174901	0.100369
2	-0.36227	-0.30612	-0.386821
4	-1.65489	-1.58884	1.82176
4	0.0966839	0.0145608	-0.280106
1	1.92208	1.7783	-1.5779
2	-0.208817	-0.185864	0.0829919
1	1.86171	1.97873	-0.667784
2	-0.0787795	-0.0255242	-0.359704
2	0.876314	0.976602	-0.419398
4	-1.34755	-1.26816	1.07763
2	1.22085	1.2572	0.480346
2	-0.794358	-0.827225	-0.156499
2	-2.38981	-2.39054	2.49861
2	0.205276	0.174901	0.225658
2	0.723577	0.455496	-1.14932
1	-0.0352386	0.0145608	0.499213
2	-0.414844	-0.346205	1.14892
2	0.60564	0.575751	0.784854
2	-0.230445	-0.266034	-0.407696
2	-0.08611	-0.0656093	0.172737
1	0.0758393	0.0546458	-0.497629
2	-0.35376	-0.38629	0.445026
2	-0.0626996	-0.185864	-0.195528
2	-0.0801667	-0.185864	-1.9334
2	0.609002	0.535666	0.124145
2	0.309335	0.295156	-1.14369
2	0.549172	0.535666	0.409887
2	0.0109415	0.0145608	-0.506072
2	0.302177	0.335241	-0.0653259
4	0.19325	0.214986	0.209087
2	-0.640522	-0.78714	0.234868
4	-1.25843	-1.18799	1.62036
2	-0.553905	-0.586715	0.218719
2	-0.166328	-0.105694	0.0308572
3	-0.143887	-0.145779	-0.743258
3	-0.401257	-0.426375	-0.346889
3	-0.160411	-0.0255242	2.13445
4	-1.20402	-1.18799	0.546169
3	1.19321	1.21711	0.689777
2	-0.179584	-0.266034	-0.462604
3	-0.251808	-0.346205	-0.827555
3	-0.00779041	0.0145608	0.275548
1	0.656706	0.696006	-0.00688348
4	-1.48421	-1.46859	0.717169
4	-0.753821	-0.70697	0.582826
3	0.628278	0.575751	-0.842308
3	-1.13699	-1.22808	-0.0788464
3	-1.71235	-1.66901	1.78078
2	0.470263	0.535666	-0.441416
2	0.582618	0.655921	-1.09717
1	3.86882	3.98298	1.31
4	-0.842984	-0.827225	0.880107
2	-0.319353	-0.426375	-0.980618
4	-1.42414	-1.38842	0.742931
3	0.227586	0.0145608	-0.822587
3	0.971882	1.01669	-0.666139
3	1.1848	1.09686	-0.484987
3	-0.0349271	0.0145608	0.294834
3	0.00804259	0.0546458	-0.00150615
3	0.595769	0.575751	-0.330707
4	-0.926421	-0.78714	1.95843
3	-0.449835	-0.6268	-1.22771
3	-0.0448261	-0.105694	0.401537
3	-0.15244	-0.185864	0.738877
3	-0.151861	-0.185864	0.555767
3	0.158891	0.214986	-0.385502
2	-0.0418068	-0.0255242	0.136582
3	0.0680145	0.0546458	0.148391
3	-0.45887	-0.46646	-1.09239
1	-0.0335164	-0.185864	-2.2062
3	1.0433	1.13694	0.0895013
3	-0.546124	-0.46646	1.19095
2	-0.111138	-0.105694	0.237102
4	-1.21804	-1.22808	0.785025
3	0.300222	0.174901	-0.48196
4	-1.3831	-1.38842	0.947931
4	0.442559	0.495581	-0.193035
3	-0.377226	-0.38629	-1.78426
1	1.75049	1.73822	-0.19151
3	-0.59085	-0.54663	0.976878
1	0.291846	0.214986	-1.66742
4	-1.02649	-0.987565	0.79212
1	0.63588	0.696006	-1.15307
4	-0.80659	-0.747055	1.04803
1	0.295251	0.335241	-0.347669
1	1.31135	1.41754	-1.19673
1	0.948452	0.696006	-1.73802
1	2.75326	2.90068	1.50302
1	3.80093	3.74247	0.633674
1	1.06456	1.05677	-0.704967
1	0.298094	0.335241	-1.20603
1	0.595956	0.455496	-1.84564
1	0.979772	1.01669	-0.870738
3	-0.663622	-0.6268	0.0649615
1	1.52665	1.09686	-1.995
2	-0.909342	-0.86731	0.247502
3	-0.471102	-0.46646	0.777198
2	1.54411	1.53779	-0.443863
2	0.818307	0.736091	-0.974431
1	0.797783	0.856347	-0.619718
2	0.254324	0.214986	-1.77574
1	-0.209324	-0.145779	0.47984
3	0.372118	0.295156	-0.877212
1	0.560383	0.495581	-1.56242
4	-1.20832	-1.14791	0.967238
1	-0.0148286	0.0145608	-0.893416
3	-0.218535	-0.30612	0.336964
1	0.439386	0.375326	-1.45651
1	0.659507	0.655921	-0.854581
4	-2.0506	-2.02978	1.43305
1	0.809711	0.816262	-1.61903
1	1.44559	1.57788	0.65266
4	-0.865523	-0.86731	0.983377
3	-0.103249	-0.105694	0.598288
4	-1.59348	-1.50867	1.54667
3	0.100729	0.134816	0.430465
1	1.09894	1.13694	-0.680069
2	-0.134266	-0.0656093	-0.238233
1	0.933367	0.936517	0.0529516
3	0.221551	0.214986	-0.398748
4	-1.89461	-1.86944	1.67215
4	-0.0347694	0.0546458	1.20599
4	-0.848856	-0.70697	1.88403
1	0.462363	0.415411	-0.662832
4	-1.04712	-1.06774	1.30114
1	1.07409	1.09686	-0.627565
1	0.468276	0.335241	-1.89582
1	0.635825	0.655921	-0.907468
1	2.28969	2.45975	1.85926
4	-0.00175657	-0.0255242	-0.238675
4	-1.93819	-1.86944	1.46017
2	-0.419815	-0.46646	-0.29149
1	0.535936	0.495581	-0.603218
1	0.311219	0.134816	-0.532036
4	-0.0272616	-0.105694	0.623294
4	0.406199	0.455496	0.557571
1	-0.0158341	-0.0656093	-0.203668
1	0.316974	0.295156	-0.900783
1	0.828899	0.896432	-0.0485784
1	1.27986	1.2572	-0.990292
1	0.537787	0.455496	-1.8462
4	0.216449	0.255071	0.401583
2	-0.143808	-0.105694	-0.0482458
4	0.190503	0.0546458	-0.22437
2	0.331884	0.415411	1.33162
1	2.75552	2.94077	0.237325
2	0.219839	0.415411	1.02819
2	0.977006	1.05677	-0.444497
2	0.872289	0.896432	0.068567
2	-0.665712	-0.6268	0.506535
2	-0.454337	-0.506545	0.371764
2	-0.0188091	-0.0656093	-0.836695
1	0.31182	0.455496	0.702411
2	0.283338	0.295156	0.662265
2	0.0381903	0.0546458	-0.109634
2	-0.182332	-0.30612	-1.85186
2	0.338736	0.335241	-1.03371
2	0.0414043	-0.0255242	0.366321
4	0.00709835	0.0546458	0.0334172
2	-0.759652	-0.907395	0.330308
4	-1.35952	-1.26816	1.78614
3	-0.203508	-0.185864	-0.484701
3	0.480095	0.535666	0.629373
2	0.0954843	0.0546458	-0.314448
3	-0.100309	-0.145779	0.0555115
3	-0.272879	-0.266034	0.117601
1	0.257937	0.295156	0.0816574
4	-1.60965	-1.58884	1.29687
4	-0.77995	-0.747055	0.818334
3	0.415777	0.415411	-0.904935
3	-1.21821	-1.30825	0.0441004
3	-1.7742	-1.7091	2.07656
2	0.468812	0.495581	-0.888792
2	0.471202	0.535666	-1.15646
1	3.75977	3.94289	1.68393
4	-0.96816	-0.94748	1.12858
2	-0.226495	-0.30612	-0.33263
4	-1.35615	-1.30825	1.16881
3	0.318817	0.214986	0.0487675
3	0.60597	0.655921	-0.241534
3	0.121356	0.0546458	-1.09132
3	-0.0482974	0.0546458	1.35043
3	0.0986828	0.174901	-0.156296
4	-0.590599	-0.46646	1.71549
3	-0.578182	-0.70697	-0.958615
3	-0.140004	-0.185864	0.229414
3	-0.384064	-0.46646	0.506284
3	-0.407167	-0.46646	0.137158
3	-0.0257508	0.0145608	-0.796612
2	-0.128905	-0.105694	0.208289
3	0.237618	0.375326	2.387
1	-0.268471	-0.426375	-2.36823
3	-0.679774	-0.586715	1.1717
2	-0.15119	-0.185864	-0.460529
4	-1.4209	-1.4285	0.75752
3	0.587911	0.415411	-0.455551
4	-1.20503	-1.18799	0.946468
4	0.65333	0.696006	0.197499
1	0.784427	0.736091	-1.65144
3	-0.635094	-0.6268	-0.337465
4	-0.961385	-0.94748	0.443562
1	0.654129	0.736091	-1.01638
4	-1.06551	-0.987565	1.57882
1	0.279811	0.295156	-0.210499
1	1.33704	1.41754	-1.20341
1	0.439306	0.174901	-2.90614
1	0.565695	0.535666	-2.08421
1	2.835	2.66017	-0.244838
1	1.09735	1.05677	-0.938293
1	1.07223	1.13694	-0.265597
1	0.501416	0.375326	-1.80676
3	-0.674179	-0.6268	0.428102
1	1.69509	1.41754	-1.23773
2	-1.10676	-1.06774	0.708501
3	-0.262538	-0.225949	1.35605
2	0.795142	0.776177	-1.09391
1	1.41366	1.49771	-0.439794
1	1.15086	1.2572	0.151768
1	0.426295	0.295156	-2.22246
2	0.175003	0.174901	-1.40028
1	-0.250614	-0.266034	0.130886
3	0.255946	0.214986	-0.407938
1	0.721785	0.696006	-0.945163
1	0.492467	0.535666	1.07812
3	-1.35954	-1.34833	0.673455
3	-0.279928	-0.426375	0.202881
2	-0.268244	-0.266034	-0.0357971
1	0.285154	0.255071	-1.52705
1	1.05831	1.09686	-0.761095
4	-2.18481	-2.15003	1.32766
4	0.264802	0.214986	0.759159
3	-0.315725	-0.346205	-0.493834
4	-0.865606	-0.827225	1.71445
3	0.146931	0.174901	0.704812
1	0.867331	0.896432	-0.424307
3	-0.436245	-0.46646	-0.549067
4	-1.696	-1.62893	1.56363
1	3.44458	3.86272	1.67996
4	-0.352009	-0.266034	1.14238
2	0.551217	0.575751	0.0844298
4	-1.50415	-1.4285	1.29773
2	0.0445924	0.0546458	-0.318386
4	-0.773853	-0.827225	-0.491983
3	-0.138795	-0.105694	1.28594
4	-1.70752	-1.7091	1.14185
1	0.210401	0.174901	-0.251646
3	0.0531988	0.134816	0.2837
3	-1.01828	-1.02765	0.04475
4	-2.12185	-2.06986	1.9328
4	-1.78306	-1.7091	1.54024
3	-0.908017	-0.827225	0.816375
2	0.879253	0.976602	1.54177
2	0.987306	1.05677	1.22911
4	-0.796727	-0.827225	-0.157101
3	-1.50142	-1.46859	1.43835
3	-1.27243	-1.26816	0.682408
3	0.0130949	-0.0255242	-0.746603
4	-1.01722	-0.94748	1.00536
1	0.762373	0.736091	-0.476748
3	0.11333	0.0546458	-1.06154
2	0.38068	0.415411	-0.559674
4	-1.40892	-1.30825	1.68394
4	-1.28921	-1.22808	0.842414
1	0.403152	0.295156	-1.01707
4	-1.00937	-1.02765	0.76252
1	0.95707	0.896432	-1.23412
1	1.12019	1.09686	-1.24517
1	1.54475	1.41754	-1.29043
1	0.502844	0.495581	-1.21189
4	-1.74648	-1.74918	1.31532
1	0.544822	0.655921	0.0298788
4	0.0511867	0.0145608	0.157893
4	-1.94966	-1.86944	1.1785
2	-0.42082	-0.46646	-0.350365
1	0.573573	0.455496	-0.944285
1	1.51037	1.33737	0.876985
4	-0.251475	-0.38629	0.152313
4	0.436521	0.455496	0.0122594
1	-0.0542336	-0.105694	-0.483436
1	0.311396	0.295156	-0.226725
1	0.87834	0.816262	-1.75549
1	0.494993	0.495581	-1.36525
4	0.0349139	0.0546458	-0.0221541
1	0.57701	0.575751	-0.662284
2	-0.305122	-0.266034	-0.432497
4	0.115895	0.0546458	-0.0319001
2	0.0180001	0.0947309	1.09735
1	2.63099	2.90068	-0.21232
2	-0.240536	-0.185864	-0.0309456
2	1.16035	1.29728	1.3644
2	1.14583	1.17703	0.509202
2	-0.852863	-0.86731	-0.125921
2	-2.41046	-2.39054	2.6991
2	0.0391475	0.0546458	-0.556822
1	0.00587759	0.0546458	0.816152
2	-0.628655	-0.506545	1.41674
2	-0.063499	-0.0656093	-0.185473
2	-0.448892	-0.54663	0.312837
2	-0.532617	-0.6268	0.226598
2	-0.183891	-0.30612	-2.07665
2	0.370322	0.295156	-0.166746
2	0.618067	0.655921	-0.139082
2	-0.825917	-0.94748	0.0946468
2	-0.0118483	0.0145608	1.19459
2	-0.285126	-0.225949	0.406463
