# Supplementary material for: Lung Radiomics Features Selection for COPD Stage Classification Based on Auto-Metric Graph Neural Network
Source: Diagnostics (Basel). 2022 Sep 20;12(10):2274. doi: 10.3390/diagnostics12102274 (PMC9600898; doi:10.3390/diagnostics12102274)
Supplement: Supplementary file 1 [file diagnostics-12-02274-s001.zip › Experiment 4/Radiomics risk factors GLM(5).xlsx]

## Sheet: Sheet1
label
3	-0.0378977	0.0947309	-0.160965	0.308797	-0.0656594
4	-1.65093	-1.66901	0.58021	-0.86368	-1.01332
3	-0.618356	-0.6268	-1.23376	0.984367	-0.412638
3	-0.261079	-0.30612	-0.117425	0.479688	0.241629
3	-0.532277	-0.426375	1.8332	1.03785	0.77539
4	-0.989122	-0.907395	1.22503	-1.9599	0.0441601
3	0.232604	0.255071	0.116364	-0.73758	-0.0657043
2	-0.651867	-0.70697	-0.335494	1.12379	-0.46912
3	0.132438	0.0947309	-0.333722	0.413096	0.842379
3	-0.257917	-0.185864	-0.329149	0.898164	0.908608
3	-0.333482	-0.426375	-0.794574	-0.774576	-1.08626
3	-0.382923	-0.346205	-0.179398	-0.788655	-0.594564
1	0.704416	0.736091	-0.286369	-0.107588	0.0632614
4	-1.61736	-1.62893	0.639243	-0.173169	-0.459071
4	-0.849027	-0.827225	0.186214	0.46658	-1.00156
3	0.329911	0.255071	-0.885283	0.290803	0.625279
3	-1.26905	-1.4285	-0.389201	-0.13814	-1.158
3	-1.87907	-1.82935	1.80814	-1.19622	-0.632081
2	0.448128	0.495581	-0.419187	-0.154251	-0.598562
2	0.520968	0.575751	-1.26385	0.970578	0.239923
1	4.15878	4.22349	1.23616	0.534013	4.3012
4	-1.04436	-1.02765	1.00942	-3.15126	-1.22421
2	-0.261418	-0.426375	-0.977237	0.872745	0.639839
4	-1.50721	-1.50867	0.559489	0.176331	-0.946527
3	-0.075215	-0.266034	-1.07126	-0.907647	0.0105308
3	0.848341	0.896432	-0.661962	-0.248365	1.51264
3	0.370671	0.295156	-1.23428	0.48628	0.159602
3	0.268091	0.335241	0.451939	0.222764	0.0543908
3	0.0789069	0.174901	0.0514313	-0.269318	-1.57937
3	0.796126	0.856347	0.0114856	-1.75481	-0.93083
4	-0.89458	-0.78714	1.188	0.0300717	-1.32597
3	-0.463314	-0.586715	-1.0592	0.851576	-1.17232
3	0.129424	0.134816	-0.70542	0.462326	-0.336756
3	-0.185921	-0.266034	-0.196896	0.133789	-1.44314
3	-0.282596	-0.346205	0.676711	-0.217129	-0.402004
3	-0.233638	-0.266034	0.384618	-0.24626	0.239139
3	0.897194	0.936517	0.797376	-2.58977	2.09085
2	0.17053	0.214986	-0.267378	1.01663	-1.10236
2	0.375795	0.415411	0.512008	-1.6967	-0.298958
3	0.0689787	0.0947309	0.0768239	0.085496	-0.687125
3	0.367331	0.375326	-0.443382	-0.390781	0.47346
3	-0.524402	-0.506545	-0.645181	-0.0165341	-0.9859
1	0.0495362	-0.0656093	-2.1042	1.18756	0.409678
3	0.640707	0.655921	-1.0579	0.869403	0.970584
3	-0.603845	-0.506545	1.22243	-0.812815	-0.932245
2	0.0505144	0.0145608	-0.51401	-0.0860913	-0.6805
1	0.101867	0.0947309	-1.19094	0.91902	-1.40037
4	-1.14879	-1.14791	0.941576	-1.01565	-0.919577
3	0.461575	0.375326	-0.525148	0.173134	0.364682
4	-0.64364	-0.586715	1.4588	-0.240243	0.324816
4	0.418699	0.455496	-0.0909355	-0.0455715	-0.311481
3	-0.135939	-0.105694	-1.42348	1.58591	-0.133738
1	0.89938	0.856347	-1.39149	0.342948	0.642702
3	-0.471955	-0.46646	-0.428496	0.38326	-0.366345
1	0.0100038	-0.105694	-1.843	1.00354	-0.560468
4	-1.25698	-1.22808	0.350144	-0.656715	-1.29879
1	0.538537	0.655921	-0.666385	0.921936	0.229162
4	-0.88737	-0.827225	0.817692	0.181168	-0.407447
1	0.199148	0.214986	-0.368997	-0.0374024	-0.595785
1	1.02385	1.05677	-1.50377	0.908128	0.638588
1	2.72964	2.49983	-0.5898	-0.495627	2.62098
1	1.60773	1.61796	-0.895202	1.2077	2.15148
2	0.2961	0.295156	0.365902	-1.87025	0.437407
1	2.05216	1.89856	-0.65062	-1.16795	0.691526
1	0.394415	0.335241	-1.30017	0.335144	0.0979641
1	0.70492	0.736091	-0.790931	0.487611	0.846702
1	1.19492	1.13694	0.534586	0.511237	2.35131
1	0.695965	0.776177	0.0477974	0.914048	0.978709
2	0.342454	0.415411	-0.360814	1.24047	-1.00694
3	-0.600656	-0.506545	2.03296	-3.69451	-1.52946
1	1.01405	0.575751	-2.52735	0.101926	0.927886
2	-0.937211	-0.907395	0.131776	0.566714	-1.31866
2	0.0556964	0.0145608	-0.28951	-1.57803	-0.447817
3	-0.766841	-0.78714	0.33315	-1.00847	0.359507
2	0.504666	0.495581	-1.23452	-0.434314	-1.16372
1	1.40752	1.49771	-0.484329	-0.594799	-0.464502
2	0.66627	0.655921	-0.885723	-0.493037	-0.286289
1	0.387128	0.455496	-0.569916	0.703654	-0.420518
1	1.48734	1.49771	-0.0641121	-0.911487	1.13623
2	0.240212	0.174901	-1.63484	0.247452	-1.04438
1	-0.340599	-0.346205	-0.145747	0.609653	-0.325295
3	0.33581	0.335241	-0.340237	0.295641	0.124025
1	0.533491	0.455496	-1.37587	1.03656	0.478846
4	-1.18819	-1.14791	0.39523	-0.016017	-0.853263
1	-0.258887	-0.30612	-1.63387	1.90658	0.361152
3	-1.39822	-1.38842	0.672099	0.502234	-0.689165
3	-0.354339	-0.46646	0.156274	-0.492686	-0.185307
2	-0.51884	-0.54663	-0.320338	-0.168481	-1.03425
2	0.1276	0.0145608	-0.781618	1.45277	0.760417
1	0.40139	0.375326	-1.39825	0.446883	-0.60652
1	0.667359	0.696006	-1.44988	1.09487	1.26757
4	-2.14678	-2.10995	1.50054	-0.961293	-1.23545
4	0.528076	0.455496	0.650469	-1.86793	0.694733
4	-0.684035	-0.6268	0.949758	0.223942	-1.0068
1	0.764432	0.776177	-1.68578	0.509016	0.454157
3	-0.0716913	-0.0656093	-0.653788	0.625633	-0.858481
1	1.23964	1.29728	-0.662812	0.352388	0.263635
4	-0.820181	-0.827225	0.633304	-0.833797	0.29947
3	0.173828	0.214986	0.97537	-0.722495	0.466761
3	-0.631126	-0.54663	0.937367	-0.381029	-1.13409
4	-1.821	-1.74918	1.79619	-1.32524	-1.70723
3	0.0911583	0.134816	0.376467	-1.39907	-1.00604
1	0.972408	1.01669	-0.59953	1.01625	0.226308
3	-0.424183	-0.46646	-0.527111	0.0923048	-1.1961
4	-1.56903	-1.54876	1.20581	-0.217535	-1.06787
1	0.969179	1.01669	-0.732023	-0.571313	1.07062
4	-0.361878	-0.30612	0.563084	0.465236	-0.670116
4	-1.92747	-1.82935	2.62618	-0.573748	0.888286
4	-1.24513	-1.22808	0.069596	-0.342523	-1.34559
4	-1.38365	-1.30825	0.718226	-0.468967	-1.12622
2	-0.430001	-0.426375	-0.152544	0.113443	-0.580915
4	-1.94222	-1.94961	1.11614	-0.91172	-1.56694
4	-0.701574	-0.747055	-0.293353	-0.328514	-1.47946
3	-0.188151	-0.185864	0.822732	-2.55639	-0.273121
1	1.25988	1.21711	-0.631945	0.978912	1.76529
4	-1.60335	-1.62893	0.772136	-1.18081	-0.722894
2	0.530205	0.455496	-1.12541	0.201725	1.11738
1	1.89967	1.89856	1.47702	-1.02998	2.92084
3	0.225064	0.295156	-0.148187	0.620772	0.490527
3	-0.948429	-0.987565	-0.374021	-0.771528	-1.42583
4	-2.15586	-2.10995	1.45981	-1.78313	-1.01729
3	-0.158683	-0.145779	-0.924389	0.128376	0.35574
4	-1.4321	-1.34833	1.31954	-1.05999	-0.520535
3	-0.725327	-0.70697	0.264378	0.207891	-1.38316
2	0.334477	0.375326	0.0754889	-0.0787251	0.349004
4	-0.787044	-0.86731	0.407636	-0.542509	-0.346564
2	0.340308	0.375326	0.11809	0.321239	-0.492904
2	0.136737	0.174901	-0.602377	1.24708	-0.661032
4	-0.0986318	-0.0656093	0.489844	-0.00699836	0.586901
2	-0.162309	-0.225949	0.218372	0.660207	-0.0687134
3	-1.45666	-1.38842	1.35152	-0.684684	0.106893
3	-1.23419	-1.18799	1.04891	-0.442224	-0.690711
3	0.116707	0.0546458	-0.972172	0.59105	0.00970147
1	1.15401	1.13694	-0.323492	0.850201	1.16121
3	-0.0100993	-0.0656093	-1.04127	-0.469699	-0.48064
4	-1.32368	-1.22808	0.469338	0.334961	-1.14795
2	0.587389	0.655921	-0.116668	0.189998	0.303535
4	-1.29704	-1.18799	2.03184	0.293641	-0.231823
4	-1.79682	-1.7091	1.6655	-1.09867	-0.493481
4	-1.80972	-1.74918	1.25308	-2.46827	0.437084
4	-1.9268	-1.98969	1.29139	-2.99331	-0.46774
4	-0.103463	-0.0656093	0.230816	0.456947	0.285045
4	-1.17743	-1.10782	0.81396	-0.970386	-1.01032
1	0.476478	0.335241	-1.2252	1.30604	1.11443
1	0.740425	0.736091	-1.03999	1.9118	1.23408
1	1.48129	1.37745	-1.32182	-0.205663	1.23735
1	0.8705	0.896432	-1.02493	-0.339215	0.605101
4	-1.58823	-1.58884	1.2916	-0.361956	-1.72617
1	2.91389	3.14119	1.99424	1.51842	4.36767
4	-0.0784857	-0.0656093	0.523967	-1.1153	-0.168702
4	-1.86114	-1.74918	1.26191	0.284447	-1.19137
2	-0.543065	-0.6268	-0.844836	0.409324	-0.0625029
1	0.599783	0.495581	-1.38099	0.789069	0.0283894
1	0.74829	0.615836	-0.35976	-0.587368	0.206399
4	0.179887	0.0145608	0.259763	-1.90811	0.0235264
4	0.423337	0.455496	0.388096	1.21636	0.498742
1	-0.0594283	-0.185864	-0.833413	0.979902	-0.411412
1	0.180023	0.174901	-0.886129	0.00974112	-0.378599
1	0.695624	0.736091	-1.16316	1.04269	0.182855
1	2.23693	2.25932	2.22937	-4.84637	2.20673
1	0.682111	0.655921	-0.98383	0.679673	1.33869
4	0.176789	0.174901	-0.0393061	-0.754175	-0.0570698
1	0.724286	0.696006	-0.577445	-0.0579038	-0.149396
2	0.0985436	0.174901	0.100369	1.52999	0.797959
2	-0.36227	-0.30612	-0.386821	1.95876	0.0692354
4	-1.65489	-1.58884	1.82176	-1.69852	-0.245292
4	0.0966839	0.0145608	-0.280106	-0.460809	-0.111222
1	1.92208	1.7783	-1.5779	1.09509	2.30869
2	-0.208817	-0.185864	0.0829919	0.678119	-0.158138
1	1.86171	1.97873	-0.667784	0.445074	0.654966
2	-0.0787795	-0.0255242	-0.359704	1.2814	-0.437403
2	0.876314	0.976602	-0.419398	1.04108	-0.970562
4	-1.34755	-1.26816	1.07763	-1.72409	-1.4596
2	1.22085	1.2572	0.480346	0.202406	0.656688
2	-0.794358	-0.827225	-0.156499	1.62533	0.553099
2	-2.38981	-2.39054	2.49861	0.144744	-1.52739
2	0.205276	0.174901	0.225658	0.698095	0.053502
2	0.723577	0.455496	-1.14932	0.442038	-0.197557
1	-0.0352386	0.0145608	0.499213	1.16678	0.364063
2	-0.414844	-0.346205	1.14892	-0.0671736	0.581822
2	0.60564	0.575751	0.784854	0.336068	0.450374
2	-0.230445	-0.266034	-0.407696	-0.688839	-0.781909
2	-0.08611	-0.0656093	0.172737	1.21766	0.178498
1	0.0758393	0.0546458	-0.497629	-0.722814	-0.131129
2	-0.35376	-0.38629	0.445026	0.776095	-1.0065
2	-0.0626996	-0.185864	-0.195528	0.692832	-1.7068
2	-0.0801667	-0.185864	-1.9334	-0.0359822	-0.855713
2	0.609002	0.535666	0.124145	0.182991	0.154237
2	0.309335	0.295156	-1.14369	0.828408	-0.963256
2	0.549172	0.535666	0.409887	-0.578519	0.393318
2	0.0109415	0.0145608	-0.506072	0.108303	-0.708739
2	0.302177	0.335241	-0.0653259	0.723845	-0.357702
4	0.19325	0.214986	0.209087	-0.281193	-0.66378
2	-0.640522	-0.78714	0.234868	-1.24538	-0.447954
4	-1.25843	-1.18799	1.62036	-1.06326	-1.00739
2	-0.553905	-0.586715	0.218719	0.18339	-0.368426
2	-0.166328	-0.105694	0.0308572	0.61956	-0.405538
3	-0.143887	-0.145779	-0.743258	0.176025	0.0393041
3	-0.401257	-0.426375	-0.346889	0.0265325	-0.436959
3	-0.160411	-0.0255242	2.13445	1.2462	1.7624
4	-1.20402	-1.18799	0.546169	-1.34414	-0.517393
3	1.19321	1.21711	0.689777	-0.999878	1.52283
2	-0.179584	-0.266034	-0.462604	1.14843	0.267102
3	-0.251808	-0.346205	-0.827555	-0.875491	-0.961992
3	-0.00779041	0.0145608	0.275548	-1.01504	0.342921
1	0.656706	0.696006	-0.00688348	0.168169	0.492619
4	-1.48421	-1.46859	0.717169	-0.213793	-0.586524
4	-0.753821	-0.70697	0.582826	0.230261	-0.990383
3	0.628278	0.575751	-0.842308	0.499332	0.846838
3	-1.13699	-1.22808	-0.0788464	-0.171423	-0.91426
3	-1.71235	-1.66901	1.78078	-1.39079	-0.449975
2	0.470263	0.535666	-0.441416	-0.047202	-0.465528
2	0.582618	0.655921	-1.09717	0.952682	0.513739
1	3.86882	3.98298	1.31	0.422853	4.48462
4	-0.842984	-0.827225	0.880107	-2.97422	-1.16377
2	-0.319353	-0.426375	-0.980618	1.56828	0.949236
4	-1.42414	-1.38842	0.742931	-0.31101	-0.908265
3	0.227586	0.0145608	-0.822587	-1.30451	-0.00120582
3	0.971882	1.01669	-0.666139	-0.161967	1.65125
3	1.1848	1.09686	-0.484987	0.104575	1.53579
3	-0.0349271	0.0145608	0.294834	0.00358556	-0.234047
3	0.00804259	0.0546458	-0.00150615	-0.175473	-1.19467
3	0.595769	0.575751	-0.330707	-1.33468	0.171925
4	-0.926421	-0.78714	1.95843	-0.163878	-0.974735
3	-0.449835	-0.6268	-1.22771	0.894917	-0.725528
3	-0.0448261	-0.105694	0.401537	-0.212746	-0.80643
3	-0.15244	-0.185864	0.738877	-0.602285	-0.322166
3	-0.151861	-0.185864	0.555767	0.211976	0.934609
3	0.158891	0.214986	-0.385502	0.749526	-1.08684
2	-0.0418068	-0.0255242	0.136582	-1.40291	-0.969754
3	0.0680145	0.0546458	0.148391	-0.152744	-0.491134
3	-0.45887	-0.46646	-1.09239	-0.593518	-0.783776
1	-0.0335164	-0.185864	-2.2062	1.23548	0.568267
3	1.0433	1.13694	0.0895013	-0.190287	0.0443247
3	-0.546124	-0.46646	1.19095	-1.21594	-0.887624
2	-0.111138	-0.105694	0.237102	-0.296767	-0.489612
4	-1.21804	-1.22808	0.785025	-0.981963	-0.828823
3	0.300222	0.174901	-0.48196	0.514685	0.737382
4	-1.3831	-1.38842	0.947931	0.450393	-1.30805
4	0.442559	0.495581	-0.193035	-0.326767	-0.349337
3	-0.377226	-0.38629	-1.78426	1.76125	-0.177675
1	1.75049	1.73822	-0.19151	0.380917	1.90229
3	-0.59085	-0.54663	0.976878	0.281892	0.340219
1	0.291846	0.214986	-1.66742	0.768666	-0.763297
4	-1.02649	-0.987565	0.79212	-1.05716	-0.688978
1	0.63588	0.696006	-1.15307	0.8202	0.216746
4	-0.80659	-0.747055	1.04803	-0.0906657	-0.210018
1	0.295251	0.335241	-0.347669	0.142507	-0.711368
1	1.31135	1.41754	-1.19673	0.861719	0.838567
1	0.948452	0.696006	-1.73802	0.481962	1.41985
1	2.75326	2.90068	1.50302	0.990137	3.39763
1	3.80093	3.74247	0.633674	-1.53046	1.92243
1	1.06456	1.05677	-0.704967	0.232919	0.835624
1	0.298094	0.335241	-1.20603	0.581929	0.481408
1	0.595956	0.455496	-1.84564	0.693892	1.16766
1	0.979772	1.01669	-0.870738	0.800078	0.694773
3	-0.663622	-0.6268	0.0649615	0.540058	-0.918166
1	1.52665	1.09686	-1.995	0.547409	2.13003
2	-0.909342	-0.86731	0.247502	0.311422	-1.49841
3	-0.471102	-0.46646	0.777198	-1.00519	1.26696
2	1.54411	1.53779	-0.443863	-0.851299	-0.0085548
2	0.818307	0.736091	-0.974431	-1.08127	0.00934145
1	0.797783	0.856347	-0.619718	1.08205	0.510099
2	0.254324	0.214986	-1.77574	0.312732	-1.1049
1	-0.209324	-0.145779	0.47984	0.444876	-0.172383
3	0.372118	0.295156	-0.877212	0.246037	0.123548
1	0.560383	0.495581	-1.56242	1.1511	-0.04075
4	-1.20832	-1.14791	0.967238	-1.37009	-0.641087
1	-0.0148286	0.0145608	-0.893416	1.73195	-0.0800987
3	-0.218535	-0.30612	0.336964	-0.588395	-0.1039
1	0.439386	0.375326	-1.45651	0.581988	-0.616249
1	0.659507	0.655921	-0.854581	1.52909	1.87398
4	-2.0506	-2.02978	1.43305	-0.9288	-1.23859
1	0.809711	0.816262	-1.61903	0.630277	0.697011
1	1.44559	1.57788	0.65266	0.619569	0.819734
4	-0.865523	-0.86731	0.983377	-1.331	0.556638
3	-0.103249	-0.105694	0.598288	-1.10279	-0.119988
4	-1.59348	-1.50867	1.54667	-1.584	-1.77785
3	0.100729	0.134816	0.430465	-1.20504	-0.784427
1	1.09894	1.13694	-0.680069	1.18912	0.438426
2	-0.134266	-0.0656093	-0.238233	1.17212	-0.772784
1	0.933367	0.936517	0.0529516	1.00099	1.43942
3	0.221551	0.214986	-0.398748	-0.310415	-0.11924
4	-1.89461	-1.86944	1.67215	-2.61857	0.768297
4	-0.0347694	0.0546458	1.20599	0.361583	0.838699
4	-0.848856	-0.70697	1.88403	-1.36688	-0.739446
1	0.462363	0.415411	-0.662832	1.10882	0.861182
4	-1.04712	-1.06774	1.30114	-1.38608	-0.302596
1	1.07409	1.09686	-0.627565	-0.157567	0.484818
1	0.468276	0.335241	-1.89582	-0.344064	-0.248098
1	0.635825	0.655921	-0.907468	0.0303843	0.778466
1	2.28969	2.45975	1.85926	1.11932	3.05359
4	-0.00175657	-0.0255242	-0.238675	-0.537653	-0.274399
4	-1.93819	-1.86944	1.46017	0.478648	-1.24152
2	-0.419815	-0.46646	-0.29149	0.366613	0.480835
1	0.535936	0.495581	-0.603218	0.664821	-0.180934
1	0.311219	0.134816	-0.532036	0.485069	0.104509
4	-0.0272616	-0.105694	0.623294	-1.68691	-0.0987622
4	0.406199	0.455496	0.557571	1.36637	0.486774
1	-0.0158341	-0.0656093	-0.203668	0.592918	-0.714582
1	0.316974	0.295156	-0.900783	0.44353	0.831207
1	0.828899	0.896432	-0.0485784	1.13831	0.884052
1	1.27986	1.2572	-0.990292	0.75709	1.62366
1	0.537787	0.455496	-1.8462	0.794572	1.38876
4	0.216449	0.255071	0.401583	-0.631688	0.272569
2	-0.143808	-0.105694	-0.0482458	1.37331	0.056645
4	0.190503	0.0546458	-0.22437	-0.140823	0.495667
2	0.331884	0.415411	1.33162	-0.526123	1.07076
1	2.75552	2.94077	0.237325	0.918563	2.26293
2	0.219839	0.415411	1.02819	1.4627	-0.0971134
2	0.977006	1.05677	-0.444497	0.98016	-0.935763
2	0.872289	0.896432	0.068567	0.671888	0.413116
2	-0.665712	-0.6268	0.506535	1.45483	1.09805
2	-0.454337	-0.506545	0.371764	0.944666	-0.990869
2	-0.0188091	-0.0656093	-0.836695	1.0034	0.00532751
1	0.31182	0.455496	0.702411	1.31964	0.166855
2	0.283338	0.295156	0.662265	0.368467	-0.0978431
2	0.0381903	0.0546458	-0.109634	-1.2562	-0.742483
2	-0.182332	-0.30612	-1.85186	0.280237	-0.718209
2	0.338736	0.335241	-1.03371	0.765949	-1.16382
2	0.0414043	-0.0255242	0.366321	-0.25563	0.124453
4	0.00709835	0.0546458	0.0334172	-0.312037	-1.02082
2	-0.759652	-0.907395	0.330308	-0.99364	-0.537316
4	-1.35952	-1.26816	1.78614	-1.20845	-0.836999
3	-0.203508	-0.185864	-0.484701	0.759867	-0.220452
3	0.480095	0.535666	0.629373	-0.465625	0.843029
2	0.0954843	0.0546458	-0.314448	1.04988	0.354972
3	-0.100309	-0.145779	0.0555115	-1.0083	-0.684192
3	-0.272879	-0.266034	0.117601	-0.821844	0.0920976
1	0.257937	0.295156	0.0816574	0.563818	0.348457
4	-1.60965	-1.58884	1.29687	0.0850565	-0.228648
4	-0.77995	-0.747055	0.818334	0.0817832	-1.09012
3	0.415777	0.415411	-0.904935	0.872942	0.964877
3	-1.21821	-1.30825	0.0441004	0.149043	-1.15814
3	-1.7742	-1.7091	2.07656	-1.38575	-0.360612
2	0.468812	0.495581	-0.888792	-0.021689	-0.595751
2	0.471202	0.535666	-1.15646	0.929538	0.677171
1	3.75977	3.94289	1.68393	0.132052	4.02911
4	-0.96816	-0.94748	1.12858	-3.42906	-0.854412
2	-0.226495	-0.30612	-0.33263	1.00666	0.822062
4	-1.35615	-1.30825	1.16881	-0.861541	-0.539427
3	0.318817	0.214986	0.0487675	-1.68615	0.527657
3	0.60597	0.655921	-0.241534	-0.372052	1.60109
3	0.121356	0.0546458	-1.09132	0.781428	0.2068
3	-0.0482974	0.0546458	1.35043	-0.101208	0.60907
3	0.0986828	0.174901	-0.156296	-0.267896	-1.36185
4	-0.590599	-0.46646	1.71549	-0.0118251	-0.969847
3	-0.578182	-0.70697	-0.958615	1.13738	-0.912102
3	-0.140004	-0.185864	0.229414	0.0946281	-0.931943
3	-0.384064	-0.46646	0.506284	-0.493649	-0.514518
3	-0.407167	-0.46646	0.137158	-0.0575692	0.119335
3	-0.0257508	0.0145608	-0.796612	0.882922	-1.13784
2	-0.128905	-0.105694	0.208289	-1.29535	-0.811903
3	0.237618	0.375326	2.387	-1.09819	-0.605191
1	-0.268471	-0.426375	-2.36823	1.19975	0.344358
3	-0.679774	-0.586715	1.1717	-1.07683	-0.821728
2	-0.15119	-0.185864	-0.460529	-0.252297	-0.709831
4	-1.4209	-1.4285	0.75752	-0.897616	-1.11423
3	0.587911	0.415411	-0.455551	0.43401	0.955432
4	-1.20503	-1.18799	0.946468	0.385701	-0.746836
4	0.65333	0.696006	0.197499	-0.633455	0.0397696
1	0.784427	0.736091	-1.65144	0.45578	0.582507
3	-0.635094	-0.6268	-0.337465	0.388099	-0.469698
4	-0.961385	-0.94748	0.443562	-0.614892	-0.101419
1	0.654129	0.736091	-1.01638	1.27882	0.627401
4	-1.06551	-0.987565	1.57882	0.353457	-0.0867899
1	0.279811	0.295156	-0.210499	0.118913	-0.500943
1	1.33704	1.41754	-1.20341	0.770526	0.911991
1	0.439306	0.174901	-2.90614	0.447766	0.392702
1	0.565695	0.535666	-2.08421	1.21599	0.915018
1	2.835	2.66017	-0.244838	-0.915912	1.77113
1	1.09735	1.05677	-0.938293	0.183458	0.86473
1	1.07223	1.13694	-0.265597	0.401873	1.63156
1	0.501416	0.375326	-1.80676	0.805842	1.12425
3	-0.674179	-0.6268	0.428102	0.339685	-0.681819
1	1.69509	1.41754	-1.23773	0.595136	2.03048
2	-1.10676	-1.06774	0.708501	0.695564	-0.857711
3	-0.262538	-0.225949	1.35605	-1.3301	2.04486
2	0.795142	0.776177	-1.09391	-0.386383	-0.71242
1	1.41366	1.49771	-0.439794	-0.515803	-0.332294
1	1.15086	1.2572	0.151768	0.702325	0.786183
1	0.426295	0.295156	-2.22246	-0.229527	0.111032
2	0.175003	0.174901	-1.40028	0.336522	-1.26853
1	-0.250614	-0.266034	0.130886	0.497919	-0.180712
3	0.255946	0.214986	-0.407938	-0.0229272	0.277596
1	0.721785	0.696006	-0.945163	0.989531	0.0541851
1	0.492467	0.535666	1.07812	1.62226	2.25585
3	-1.35954	-1.34833	0.673455	0.243924	-0.335051
3	-0.279928	-0.426375	0.202881	-0.30316	0.0451522
2	-0.268244	-0.266034	-0.0357971	-0.0968717	-0.659464
1	0.285154	0.255071	-1.52705	0.720282	-0.632421
1	1.05831	1.09686	-0.761095	1.41801	2.01932
4	-2.18481	-2.15003	1.32766	-0.154887	-1.30246
4	0.264802	0.214986	0.759159	-1.04336	0.791234
3	-0.315725	-0.346205	-0.493834	0.390446	-0.594471
4	-0.865606	-0.827225	1.71445	-2.65937	0.322111
3	0.146931	0.174901	0.704812	-1.52263	-0.756449
1	0.867331	0.896432	-0.424307	1.45729	0.462121
3	-0.436245	-0.46646	-0.549067	0.269158	-1.2474
4	-1.696	-1.62893	1.56363	-0.146353	-1.21294
1	3.44458	3.86272	1.67996	2.96365	1.5841
4	-0.352009	-0.266034	1.14238	0.257179	-0.514041
2	0.551217	0.575751	0.0844298	0.914727	1.1315
4	-1.50415	-1.4285	1.29773	-1.027	-0.720143
2	0.0445924	0.0546458	-0.318386	-0.387414	-0.525602
4	-0.773853	-0.827225	-0.491983	-0.381957	-1.55679
3	-0.138795	-0.105694	1.28594	-2.84789	-0.161925
4	-1.70752	-1.7091	1.14185	-1.29147	-0.227279
1	0.210401	0.174901	-0.251646	0.7722	0.849801
3	0.0531988	0.134816	0.2837	0.739856	0.463443
3	-1.01828	-1.02765	0.04475	-1.00862	-1.53715
4	-2.12185	-2.06986	1.9328	-1.51829	-0.562631
4	-1.78306	-1.7091	1.54024	-0.953714	-1.02004
3	-0.908017	-0.827225	0.816375	0.25498	-1.49714
2	0.879253	0.976602	1.54177	-1.46322	0.815263
2	0.987306	1.05677	1.22911	0.209999	1.01335
4	-0.796727	-0.827225	-0.157101	0.46275	-0.457659
3	-1.50142	-1.46859	1.43835	-0.625481	0.737825
3	-1.27243	-1.26816	0.682408	-0.0262012	-0.872084
3	0.0130949	-0.0255242	-0.746603	0.122099	-0.661052
4	-1.01722	-0.94748	1.00536	-1.60299	-0.74106
1	0.762373	0.736091	-0.476748	1.02885	1.2277
3	0.11333	0.0546458	-1.06154	-0.340119	-0.482572
2	0.38068	0.415411	-0.559674	0.556867	-0.281888
4	-1.40892	-1.30825	1.68394	0.309042	-0.442562
4	-1.28921	-1.22808	0.842414	-1.27159	-1.09118
1	0.403152	0.295156	-1.01707	1.26119	1.09786
4	-1.00937	-1.02765	0.76252	-1.43808	-0.666468
1	0.95707	0.896432	-1.23412	1.9243	1.13629
1	1.12019	1.09686	-1.24517	-0.00694949	0.415335
1	1.54475	1.41754	-1.29043	-0.265416	0.973709
1	0.502844	0.495581	-1.21189	-0.0594661	0.941821
4	-1.74648	-1.74918	1.31532	-0.817793	-1.75709
1	0.544822	0.655921	0.0298788	1.28001	0.5528
4	0.0511867	0.0145608	0.157893	-0.788713	-0.137088
4	-1.94966	-1.86944	1.1785	0.647938	-1.16756
2	-0.42082	-0.46646	-0.350365	0.379594	0.0155048
1	0.573573	0.455496	-0.944285	0.542018	-0.298842
1	1.51037	1.33737	0.876985	-0.793044	1.32805
4	-0.251475	-0.38629	0.152313	-1.85546	-0.254787
4	0.436521	0.455496	0.0122594	1.35305	0.582826
1	-0.0542336	-0.105694	-0.483436	0.493576	-1.03097
1	0.311396	0.295156	-0.226725	0.0228948	1.22578
1	0.87834	0.816262	-1.75549	0.897016	1.37841
1	0.494993	0.495581	-1.36525	0.446703	1.07392
4	0.0349139	0.0546458	-0.0221541	-0.562906	-0.293148
1	0.57701	0.575751	-0.662284	0.577748	-0.257997
2	-0.305122	-0.266034	-0.432497	1.72173	0.0635255
4	0.115895	0.0546458	-0.0319001	-0.841949	0.509382
2	0.0180001	0.0947309	1.09735	0.228411	0.719511
1	2.63099	2.90068	-0.21232	0.58989	1.04593
2	-0.240536	-0.185864	-0.0309456	1.31461	-0.477052
2	1.16035	1.29728	1.3644	-3.07657	-0.259803
2	1.14583	1.17703	0.509202	0.17114	0.682273
2	-0.852863	-0.86731	-0.125921	1.43106	0.47699
2	-2.41046	-2.39054	2.6991	-0.384679	-1.33821
2	0.0391475	0.0546458	-0.556822	0.674821	-0.614183
1	0.00587759	0.0546458	0.816152	1.01092	0.617939
2	-0.628655	-0.506545	1.41674	-0.786045	0.714361
2	-0.063499	-0.0656093	-0.185473	-0.971831	-1.05563
2	-0.448892	-0.54663	0.312837	0.752281	-0.794768
2	-0.532617	-0.6268	0.226598	0.958652	-1.67979
2	-0.183891	-0.30612	-2.07665	0.233305	-0.650914
2	0.370322	0.295156	-0.166746	0.454086	0.0812154
2	0.618067	0.655921	-0.139082	0.396228	-0.0678262
2	-0.825917	-0.94748	0.0946468	-0.694413	-0.716005
2	-0.0118483	0.0145608	1.19459	-0.586914	1.21536
2	-0.285126	-0.225949	0.406463	0.827541	-0.0743164
