# Supplementary material for: Lung Radiomics Features Selection for COPD Stage Classification Based on Auto-Metric Graph Neural Network
Source: Diagnostics (Basel). 2022 Sep 20;12(10):2274. doi: 10.3390/diagnostics12102274 (PMC9600898; doi:10.3390/diagnostics12102274)
Supplement: Supplementary file 1 [file diagnostics-12-02274-s001.zip › Experiment 4/Radiomics risk factors GLM(6).xlsx]

## Sheet: Sheet1
label
3	-0.0378977	0.0947309	-0.160965	0.308797	-0.0656594	-0.0255865
4	-1.65093	-1.66901	0.58021	-0.86368	-1.01332	1.51527
3	-0.618356	-0.6268	-1.23376	0.984367	-0.412638	0.230601
3	-0.261079	-0.30612	-0.117425	0.479688	0.241629	-0.36781
3	-0.532277	-0.426375	1.8332	1.03785	0.77539	-0.495694
4	-0.989122	-0.907395	1.22503	-1.9599	0.0441601	0.150921
3	0.232604	0.255071	0.116364	-0.73758	-0.0657043	-0.465069
2	-0.651867	-0.70697	-0.335494	1.12379	-0.46912	0.287552
3	0.132438	0.0947309	-0.333722	0.413096	0.842379	-0.32313
3	-0.257917	-0.185864	-0.329149	0.898164	0.908608	-1.2167
3	-0.333482	-0.426375	-0.794574	-0.774576	-1.08626	1.02973
3	-0.382923	-0.346205	-0.179398	-0.788655	-0.594564	-0.0383216
1	0.704416	0.736091	-0.286369	-0.107588	0.0632614	-0.523877
4	-1.61736	-1.62893	0.639243	-0.173169	-0.459071	0.657324
4	-0.849027	-0.827225	0.186214	0.46658	-1.00156	0.717616
3	0.329911	0.255071	-0.885283	0.290803	0.625279	-0.711077
3	-1.26905	-1.4285	-0.389201	-0.13814	-1.158	1.8009
3	-1.87907	-1.82935	1.80814	-1.19622	-0.632081	0.0537818
2	0.448128	0.495581	-0.419187	-0.154251	-0.598562	0.270538
2	0.520968	0.575751	-1.26385	0.970578	0.239923	-0.845365
1	4.15878	4.22349	1.23616	0.534013	4.3012	-3.08086
4	-1.04436	-1.02765	1.00942	-3.15126	-1.22421	1.02853
2	-0.261418	-0.426375	-0.977237	0.872745	0.639839	-0.302133
4	-1.50721	-1.50867	0.559489	0.176331	-0.946527	0.846331
3	-0.075215	-0.266034	-1.07126	-0.907647	0.0105308	0.728137
3	0.848341	0.896432	-0.661962	-0.248365	1.51264	-1.7532
3	0.370671	0.295156	-1.23428	0.48628	0.159602	-0.674431
3	0.268091	0.335241	0.451939	0.222764	0.0543908	-0.264452
3	0.0789069	0.174901	0.0514313	-0.269318	-1.57937	1.3223
3	0.796126	0.856347	0.0114856	-1.75481	-0.93083	0.0226103
4	-0.89458	-0.78714	1.188	0.0300717	-1.32597	0.504894
3	-0.463314	-0.586715	-1.0592	0.851576	-1.17232	1.69384
3	0.129424	0.134816	-0.70542	0.462326	-0.336756	0.247585
3	-0.185921	-0.266034	-0.196896	0.133789	-1.44314	0.637813
3	-0.282596	-0.346205	0.676711	-0.217129	-0.402004	0.755982
3	-0.233638	-0.266034	0.384618	-0.24626	0.239139	-0.223108
3	0.897194	0.936517	0.797376	-2.58977	2.09085	-1.99629
2	0.17053	0.214986	-0.267378	1.01663	-1.10236	1.61125
2	0.375795	0.415411	0.512008	-1.6967	-0.298958	-0.177429
3	0.0689787	0.0947309	0.0768239	0.085496	-0.687125	0.71012
3	0.367331	0.375326	-0.443382	-0.390781	0.47346	-1.1069
3	-0.524402	-0.506545	-0.645181	-0.0165341	-0.9859	0.816171
1	0.0495362	-0.0656093	-2.1042	1.18756	0.409678	-0.780704
3	0.640707	0.655921	-1.0579	0.869403	0.970584	-1.1865
3	-0.603845	-0.506545	1.22243	-0.812815	-0.932245	0.595061
2	0.0505144	0.0145608	-0.51401	-0.0860913	-0.6805	0.42268
1	0.101867	0.0947309	-1.19094	0.91902	-1.40037	1.67043
4	-1.14879	-1.14791	0.941576	-1.01565	-0.919577	0.668711
3	0.461575	0.375326	-0.525148	0.173134	0.364682	-0.238301
4	-0.64364	-0.586715	1.4588	-0.240243	0.324816	0.051691
4	0.418699	0.455496	-0.0909355	-0.0455715	-0.311481	-0.229256
3	-0.135939	-0.105694	-1.42348	1.58591	-0.133738	-0.145367
1	0.89938	0.856347	-1.39149	0.342948	0.642702	-1.32557
3	-0.471955	-0.46646	-0.428496	0.38326	-0.366345	0.407186
1	0.0100038	-0.105694	-1.843	1.00354	-0.560468	1.41339
4	-1.25698	-1.22808	0.350144	-0.656715	-1.29879	1.04745
1	0.538537	0.655921	-0.666385	0.921936	0.229162	-1.03935
4	-0.88737	-0.827225	0.817692	0.181168	-0.407447	0.0496893
1	0.199148	0.214986	-0.368997	-0.0374024	-0.595785	0.3774
1	1.02385	1.05677	-1.50377	0.908128	0.638588	-1.288
1	2.72964	2.49983	-0.5898	-0.495627	2.62098	-1.86837
1	1.60773	1.61796	-0.895202	1.2077	2.15148	-1.76501
2	0.2961	0.295156	0.365902	-1.87025	0.437407	-0.541433
1	2.05216	1.89856	-0.65062	-1.16795	0.691526	-0.764366
1	0.394415	0.335241	-1.30017	0.335144	0.0979641	-0.634056
1	0.70492	0.736091	-0.790931	0.487611	0.846702	-1.43772
1	1.19492	1.13694	0.534586	0.511237	2.35131	-1.91518
1	0.695965	0.776177	0.0477974	0.914048	0.978709	-0.787584
2	0.342454	0.415411	-0.360814	1.24047	-1.00694	0.710602
3	-0.600656	-0.506545	2.03296	-3.69451	-1.52946	0.802289
1	1.01405	0.575751	-2.52735	0.101926	0.927886	-0.374422
2	-0.937211	-0.907395	0.131776	0.566714	-1.31866	1.56633
2	0.0556964	0.0145608	-0.28951	-1.57803	-0.447817	0.370427
3	-0.766841	-0.78714	0.33315	-1.00847	0.359507	0.125061
2	0.504666	0.495581	-1.23452	-0.434314	-1.16372	0.938706
1	1.40752	1.49771	-0.484329	-0.594799	-0.464502	-0.395313
2	0.66627	0.655921	-0.885723	-0.493037	-0.286289	0.117067
1	0.387128	0.455496	-0.569916	0.703654	-0.420518	-0.127417
1	1.48734	1.49771	-0.0641121	-0.911487	1.13623	-0.936016
2	0.240212	0.174901	-1.63484	0.247452	-1.04438	1.08526
1	-0.340599	-0.346205	-0.145747	0.609653	-0.325295	0.266579
3	0.33581	0.335241	-0.340237	0.295641	0.124025	-0.119302
1	0.533491	0.455496	-1.37587	1.03656	0.478846	-0.426978
4	-1.18819	-1.14791	0.39523	-0.016017	-0.853263	0.464933
1	-0.258887	-0.30612	-1.63387	1.90658	0.361152	-0.0140994
3	-1.39822	-1.38842	0.672099	0.502234	-0.689165	0.22387
3	-0.354339	-0.46646	0.156274	-0.492686	-0.185307	-0.112569
2	-0.51884	-0.54663	-0.320338	-0.168481	-1.03425	1.39696
2	0.1276	0.0145608	-0.781618	1.45277	0.760417	-0.0978405
1	0.40139	0.375326	-1.39825	0.446883	-0.60652	0.711259
1	0.667359	0.696006	-1.44988	1.09487	1.26757	-1.44835
4	-2.14678	-2.10995	1.50054	-0.961293	-1.23545	1.46595
4	0.528076	0.455496	0.650469	-1.86793	0.694733	-1.11672
4	-0.684035	-0.6268	0.949758	0.223942	-1.0068	0.791673
1	0.764432	0.776177	-1.68578	0.509016	0.454157	-1.05552
3	-0.0716913	-0.0656093	-0.653788	0.625633	-0.858481	0.774391
1	1.23964	1.29728	-0.662812	0.352388	0.263635	-0.607421
4	-0.820181	-0.827225	0.633304	-0.833797	0.29947	-0.334605
3	0.173828	0.214986	0.97537	-0.722495	0.466761	-0.417821
3	-0.631126	-0.54663	0.937367	-0.381029	-1.13409	0.88075
4	-1.821	-1.74918	1.79619	-1.32524	-1.70723	2.72651
3	0.0911583	0.134816	0.376467	-1.39907	-1.00604	0.330622
1	0.972408	1.01669	-0.59953	1.01625	0.226308	-0.518193
3	-0.424183	-0.46646	-0.527111	0.0923048	-1.1961	1.38122
4	-1.56903	-1.54876	1.20581	-0.217535	-1.06787	1.61247
1	0.969179	1.01669	-0.732023	-0.571313	1.07062	-1.44056
4	-0.361878	-0.30612	0.563084	0.465236	-0.670116	0.0491948
4	-1.92747	-1.82935	2.62618	-0.573748	0.888286	-0.878476
4	-1.24513	-1.22808	0.069596	-0.342523	-1.34559	1.43054
4	-1.38365	-1.30825	0.718226	-0.468967	-1.12622	1.28068
2	-0.430001	-0.426375	-0.152544	0.113443	-0.580915	0.461908
4	-1.94222	-1.94961	1.11614	-0.91172	-1.56694	1.95381
4	-0.701574	-0.747055	-0.293353	-0.328514	-1.47946	2.11148
3	-0.188151	-0.185864	0.822732	-2.55639	-0.273121	0.435063
1	1.25988	1.21711	-0.631945	0.978912	1.76529	-1.54596
4	-1.60335	-1.62893	0.772136	-1.18081	-0.722894	1.24455
2	0.530205	0.455496	-1.12541	0.201725	1.11738	-0.853399
1	1.89967	1.89856	1.47702	-1.02998	2.92084	-2.01467
3	0.225064	0.295156	-0.148187	0.620772	0.490527	-0.641404
3	-0.948429	-0.987565	-0.374021	-0.771528	-1.42583	1.91653
4	-2.15586	-2.10995	1.45981	-1.78313	-1.01729	1.20179
3	-0.158683	-0.145779	-0.924389	0.128376	0.35574	-0.688818
4	-1.4321	-1.34833	1.31954	-1.05999	-0.520535	0.952571
3	-0.725327	-0.70697	0.264378	0.207891	-1.38316	1.2947
2	0.334477	0.375326	0.0754889	-0.0787251	0.349004	-0.508408
4	-0.787044	-0.86731	0.407636	-0.542509	-0.346564	0.9463
2	0.340308	0.375326	0.11809	0.321239	-0.492904	-0.22026
2	0.136737	0.174901	-0.602377	1.24708	-0.661032	0.121961
4	-0.0986318	-0.0656093	0.489844	-0.00699836	0.586901	-0.688517
2	-0.162309	-0.225949	0.218372	0.660207	-0.0687134	0.070794
3	-1.45666	-1.38842	1.35152	-0.684684	0.106893	0.372484
3	-1.23419	-1.18799	1.04891	-0.442224	-0.690711	0.893734
3	0.116707	0.0546458	-0.972172	0.59105	0.00970147	-0.0676983
1	1.15401	1.13694	-0.323492	0.850201	1.16121	-1.19059
3	-0.0100993	-0.0656093	-1.04127	-0.469699	-0.48064	0.761619
4	-1.32368	-1.22808	0.469338	0.334961	-1.14795	0.553095
2	0.587389	0.655921	-0.116668	0.189998	0.303535	-0.507252
4	-1.29704	-1.18799	2.03184	0.293641	-0.231823	-0.145757
4	-1.79682	-1.7091	1.6655	-1.09867	-0.493481	0.53525
4	-1.80972	-1.74918	1.25308	-2.46827	0.437084	-0.0314758
4	-1.9268	-1.98969	1.29139	-2.99331	-0.46774	0.99237
4	-0.103463	-0.0656093	0.230816	0.456947	0.285045	-0.552824
4	-1.17743	-1.10782	0.81396	-0.970386	-1.01032	0.849802
1	0.476478	0.335241	-1.2252	1.30604	1.11443	-0.762582
1	0.740425	0.736091	-1.03999	1.9118	1.23408	-1.12096
1	1.48129	1.37745	-1.32182	-0.205663	1.23735	-1.00275
1	0.8705	0.896432	-1.02493	-0.339215	0.605101	-0.811905
4	-1.58823	-1.58884	1.2916	-0.361956	-1.72617	1.61685
1	2.91389	3.14119	1.99424	1.51842	4.36767	-2.76308
4	-0.0784857	-0.0656093	0.523967	-1.1153	-0.168702	-0.230516
4	-1.86114	-1.74918	1.26191	0.284447	-1.19137	1.26313
2	-0.543065	-0.6268	-0.844836	0.409324	-0.0625029	0.39503
1	0.599783	0.495581	-1.38099	0.789069	0.0283894	0.40512
1	0.74829	0.615836	-0.35976	-0.587368	0.206399	-0.378389
4	0.179887	0.0145608	0.259763	-1.90811	0.0235264	-0.410616
4	0.423337	0.455496	0.388096	1.21636	0.498742	-0.593872
1	-0.0594283	-0.185864	-0.833413	0.979902	-0.411412	0.580252
1	0.180023	0.174901	-0.886129	0.00974112	-0.378599	0.133724
1	0.695624	0.736091	-1.16316	1.04269	0.182855	-0.373364
1	2.23693	2.25932	2.22937	-4.84637	2.20673	-2.2387
1	0.682111	0.655921	-0.98383	0.679673	1.33869	-1.46448
4	0.176789	0.174901	-0.0393061	-0.754175	-0.0570698	-0.324857
1	0.724286	0.696006	-0.577445	-0.0579038	-0.149396	-0.15964
2	0.0985436	0.174901	0.100369	1.52999	0.797959	-0.466714
2	-0.36227	-0.30612	-0.386821	1.95876	0.0692354	-0.635137
4	-1.65489	-1.58884	1.82176	-1.69852	-0.245292	0.245843
4	0.0966839	0.0145608	-0.280106	-0.460809	-0.111222	0.112614
1	1.92208	1.7783	-1.5779	1.09509	2.30869	-1.85022
2	-0.208817	-0.185864	0.0829919	0.678119	-0.158138	-0.0535581
1	1.86171	1.97873	-0.667784	0.445074	0.654966	-1.04319
2	-0.0787795	-0.0255242	-0.359704	1.2814	-0.437403	0.37782
2	0.876314	0.976602	-0.419398	1.04108	-0.970562	0.350308
4	-1.34755	-1.26816	1.07763	-1.72409	-1.4596	1.50931
2	1.22085	1.2572	0.480346	0.202406	0.656688	-1.0623
2	-0.794358	-0.827225	-0.156499	1.62533	0.553099	0.0378077
2	-2.38981	-2.39054	2.49861	0.144744	-1.52739	2.00967
2	0.205276	0.174901	0.225658	0.698095	0.053502	0.254483
2	0.723577	0.455496	-1.14932	0.442038	-0.197557	0.292725
1	-0.0352386	0.0145608	0.499213	1.16678	0.364063	-0.397397
2	-0.414844	-0.346205	1.14892	-0.0671736	0.581822	-0.517775
2	0.60564	0.575751	0.784854	0.336068	0.450374	-0.474413
2	-0.230445	-0.266034	-0.407696	-0.688839	-0.781909	0.975719
2	-0.08611	-0.0656093	0.172737	1.21766	0.178498	-0.59457
1	0.0758393	0.0546458	-0.497629	-0.722814	-0.131129	-0.0863474
2	-0.35376	-0.38629	0.445026	0.776095	-1.0065	1.43576
2	-0.0626996	-0.185864	-0.195528	0.692832	-1.7068	2.22764
2	-0.0801667	-0.185864	-1.9334	-0.0359822	-0.855713	1.1491
2	0.609002	0.535666	0.124145	0.182991	0.154237	0.381886
2	0.309335	0.295156	-1.14369	0.828408	-0.963256	0.620697
2	0.549172	0.535666	0.409887	-0.578519	0.393318	-0.279332
2	0.0109415	0.0145608	-0.506072	0.108303	-0.708739	0.599769
2	0.302177	0.335241	-0.0653259	0.723845	-0.357702	0.568846
4	0.19325	0.214986	0.209087	-0.281193	-0.66378	0.465629
2	-0.640522	-0.78714	0.234868	-1.24538	-0.447954	0.575336
4	-1.25843	-1.18799	1.62036	-1.06326	-1.00739	0.930494
2	-0.553905	-0.586715	0.218719	0.18339	-0.368426	0.574602
2	-0.166328	-0.105694	0.0308572	0.61956	-0.405538	0.168407
3	-0.143887	-0.145779	-0.743258	0.176025	0.0393041	-0.0624217
3	-0.401257	-0.426375	-0.346889	0.0265325	-0.436959	0.198526
3	-0.160411	-0.0255242	2.13445	1.2462	1.7624	-1.17943
4	-1.20402	-1.18799	0.546169	-1.34414	-0.517393	0.53149
3	1.19321	1.21711	0.689777	-0.999878	1.52283	-1.67395
2	-0.179584	-0.266034	-0.462604	1.14843	0.267102	-0.359171
3	-0.251808	-0.346205	-0.827555	-0.875491	-0.961992	0.858102
3	-0.00779041	0.0145608	0.275548	-1.01504	0.342921	-0.670171
1	0.656706	0.696006	-0.00688348	0.168169	0.492619	-0.551979
4	-1.48421	-1.46859	0.717169	-0.213793	-0.586524	0.684641
4	-0.753821	-0.70697	0.582826	0.230261	-0.990383	0.715748
3	0.628278	0.575751	-0.842308	0.499332	0.846838	-0.974725
3	-1.13699	-1.22808	-0.0788464	-0.171423	-0.91426	1.50607
3	-1.71235	-1.66901	1.78078	-1.39079	-0.449975	-0.112901
2	0.470263	0.535666	-0.441416	-0.047202	-0.465528	0.252146
2	0.582618	0.655921	-1.09717	0.952682	0.513739	-0.930759
1	3.86882	3.98298	1.31	0.422853	4.48462	-3.0929
4	-0.842984	-0.827225	0.880107	-2.97422	-1.16377	0.959481
2	-0.319353	-0.426375	-0.980618	1.56828	0.949236	-0.208191
4	-1.42414	-1.38842	0.742931	-0.31101	-0.908265	0.805043
3	0.227586	0.0145608	-0.822587	-1.30451	-0.00120582	0.605297
3	0.971882	1.01669	-0.666139	-0.161967	1.65125	-1.83362
3	1.1848	1.09686	-0.484987	0.104575	1.53579	-1.78774
3	-0.0349271	0.0145608	0.294834	0.00358556	-0.234047	-0.0332686
3	0.00804259	0.0546458	-0.00150615	-0.175473	-1.19467	1.14894
3	0.595769	0.575751	-0.330707	-1.33468	0.171925	-0.312897
4	-0.926421	-0.78714	1.95843	-0.163878	-0.974735	0.416013
3	-0.449835	-0.6268	-1.22771	0.894917	-0.725528	1.37303
3	-0.0448261	-0.105694	0.401537	-0.212746	-0.80643	0.197343
3	-0.15244	-0.185864	0.738877	-0.602285	-0.322166	0.477088
3	-0.151861	-0.185864	0.555767	0.211976	0.934609	-0.477656
3	0.158891	0.214986	-0.385502	0.749526	-1.08684	1.62375
2	-0.0418068	-0.0255242	0.136582	-1.40291	-0.969754	0.561831
3	0.0680145	0.0546458	0.148391	-0.152744	-0.491134	0.535958
3	-0.45887	-0.46646	-1.09239	-0.593518	-0.783776	0.767128
1	-0.0335164	-0.185864	-2.2062	1.23548	0.568267	-0.718033
3	1.0433	1.13694	0.0895013	-0.190287	0.0443247	1.63823
3	-0.546124	-0.46646	1.19095	-1.21594	-0.887624	0.375549
2	-0.111138	-0.105694	0.237102	-0.296767	-0.489612	0.426378
4	-1.21804	-1.22808	0.785025	-0.981963	-0.828823	0.647582
3	0.300222	0.174901	-0.48196	0.514685	0.737382	-0.488524
4	-1.3831	-1.38842	0.947931	0.450393	-1.30805	1.75117
4	0.442559	0.495581	-0.193035	-0.326767	-0.349337	-0.161837
3	-0.377226	-0.38629	-1.78426	1.76125	-0.177675	-0.0781211
1	1.75049	1.73822	-0.19151	0.380917	1.90229	-2.10183
3	-0.59085	-0.54663	0.976878	0.281892	0.340219	-0.0744386
1	0.291846	0.214986	-1.66742	0.768666	-0.763297	1.45452
4	-1.02649	-0.987565	0.79212	-1.05716	-0.688978	0.600318
1	0.63588	0.696006	-1.15307	0.8202	0.216746	-0.942302
4	-0.80659	-0.747055	1.04803	-0.0906657	-0.210018	-0.0418253
1	0.295251	0.335241	-0.347669	0.142507	-0.711368	0.52634
1	1.31135	1.41754	-1.19673	0.861719	0.838567	-1.42718
1	0.948452	0.696006	-1.73802	0.481962	1.41985	-0.718442
1	2.75326	2.90068	1.50302	0.990137	3.39763	-2.50325
1	3.80093	3.74247	0.633674	-1.53046	1.92243	-1.90079
1	1.06456	1.05677	-0.704967	0.232919	0.835624	-1.00668
1	0.298094	0.335241	-1.20603	0.581929	0.481408	-1.13224
1	0.595956	0.455496	-1.84564	0.693892	1.16766	-0.854499
1	0.979772	1.01669	-0.870738	0.800078	0.694773	-0.783013
3	-0.663622	-0.6268	0.0649615	0.540058	-0.918166	0.8971
1	1.52665	1.09686	-1.995	0.547409	2.13003	-0.926917
2	-0.909342	-0.86731	0.247502	0.311422	-1.49841	1.7292
3	-0.471102	-0.46646	0.777198	-1.00519	1.26696	-0.547209
2	1.54411	1.53779	-0.443863	-0.851299	-0.0085548	-0.209619
2	0.818307	0.736091	-0.974431	-1.08127	0.00934145	0.0760372
1	0.797783	0.856347	-0.619718	1.08205	0.510099	-0.662318
2	0.254324	0.214986	-1.77574	0.312732	-1.1049	1.30056
1	-0.209324	-0.145779	0.47984	0.444876	-0.172383	0.234752
3	0.372118	0.295156	-0.877212	0.246037	0.123548	0.0703064
1	0.560383	0.495581	-1.56242	1.1511	-0.04075	-0.177693
4	-1.20832	-1.14791	0.967238	-1.37009	-0.641087	0.23087
1	-0.0148286	0.0145608	-0.893416	1.73195	-0.0800987	0.148736
3	-0.218535	-0.30612	0.336964	-0.588395	-0.1039	-0.135384
1	0.439386	0.375326	-1.45651	0.581988	-0.616249	0.574813
1	0.659507	0.655921	-0.854581	1.52909	1.87398	-1.40909
4	-2.0506	-2.02978	1.43305	-0.9288	-1.23859	1.37876
1	0.809711	0.816262	-1.61903	0.630277	0.697011	-1.09442
1	1.44559	1.57788	0.65266	0.619569	0.819734	-1.17297
4	-0.865523	-0.86731	0.983377	-1.331	0.556638	-0.407767
3	-0.103249	-0.105694	0.598288	-1.10279	-0.119988	0.0630405
4	-1.59348	-1.50867	1.54667	-1.584	-1.77785	2.64982
3	0.100729	0.134816	0.430465	-1.20504	-0.784427	0.165908
1	1.09894	1.13694	-0.680069	1.18912	0.438426	-0.644919
2	-0.134266	-0.0656093	-0.238233	1.17212	-0.772784	0.389065
1	0.933367	0.936517	0.0529516	1.00099	1.43942	-1.24884
3	0.221551	0.214986	-0.398748	-0.310415	-0.11924	0.30816
4	-1.89461	-1.86944	1.67215	-2.61857	0.768297	-0.00532895
4	-0.0347694	0.0546458	1.20599	0.361583	0.838699	-0.799435
4	-0.848856	-0.70697	1.88403	-1.36688	-0.739446	0.684148
1	0.462363	0.415411	-0.662832	1.10882	0.861182	-0.660854
4	-1.04712	-1.06774	1.30114	-1.38608	-0.302596	1.00151
1	1.07409	1.09686	-0.627565	-0.157567	0.484818	-0.700005
1	0.468276	0.335241	-1.89582	-0.344064	-0.248098	0.306332
1	0.635825	0.655921	-0.907468	0.0303843	0.778466	-0.857816
1	2.28969	2.45975	1.85926	1.11932	3.05359	-2.01762
4	-0.00175657	-0.0255242	-0.238675	-0.537653	-0.274399	-0.305355
4	-1.93819	-1.86944	1.46017	0.478648	-1.24152	1.35773
2	-0.419815	-0.46646	-0.29149	0.366613	0.480835	0.0249939
1	0.535936	0.495581	-0.603218	0.664821	-0.180934	0.40698
1	0.311219	0.134816	-0.532036	0.485069	0.104509	-0.448567
4	-0.0272616	-0.105694	0.623294	-1.68691	-0.0987622	-0.404189
4	0.406199	0.455496	0.557571	1.36637	0.486774	-0.613078
1	-0.0158341	-0.0656093	-0.203668	0.592918	-0.714582	0.891027
1	0.316974	0.295156	-0.900783	0.44353	0.831207	-0.359169
1	0.828899	0.896432	-0.0485784	1.13831	0.884052	-0.887581
1	1.27986	1.2572	-0.990292	0.75709	1.62366	-1.31278
1	0.537787	0.455496	-1.8462	0.794572	1.38876	-1.37996
4	0.216449	0.255071	0.401583	-0.631688	0.272569	-0.409061
2	-0.143808	-0.105694	-0.0482458	1.37331	0.056645	-0.745543
4	0.190503	0.0546458	-0.22437	-0.140823	0.495667	-0.230249
2	0.331884	0.415411	1.33162	-0.526123	1.07076	-1.10782
1	2.75552	2.94077	0.237325	0.918563	2.26293	-2.08671
2	0.219839	0.415411	1.02819	1.4627	-0.0971134	0.145562
2	0.977006	1.05677	-0.444497	0.98016	-0.935763	0.39104
2	0.872289	0.896432	0.068567	0.671888	0.413116	-0.803145
2	-0.665712	-0.6268	0.506535	1.45483	1.09805	-0.320348
2	-0.454337	-0.506545	0.371764	0.944666	-0.990869	1.57957
2	-0.0188091	-0.0656093	-0.836695	1.0034	0.00532751	0.383594
1	0.31182	0.455496	0.702411	1.31964	0.166855	-0.39894
2	0.283338	0.295156	0.662265	0.368467	-0.0978431	-0.180055
2	0.0381903	0.0546458	-0.109634	-1.2562	-0.742483	0.726935
2	-0.182332	-0.30612	-1.85186	0.280237	-0.718209	1.0969
2	0.338736	0.335241	-1.03371	0.765949	-1.16382	0.745848
2	0.0414043	-0.0255242	0.366321	-0.25563	0.124453	0.0652852
4	0.00709835	0.0546458	0.0334172	-0.312037	-1.02082	0.76572
2	-0.759652	-0.907395	0.330308	-0.99364	-0.537316	0.576195
4	-1.35952	-1.26816	1.78614	-1.20845	-0.836999	0.910636
3	-0.203508	-0.185864	-0.484701	0.759867	-0.220452	-0.0019429
3	0.480095	0.535666	0.629373	-0.465625	0.843029	-1.05214
2	0.0954843	0.0546458	-0.314448	1.04988	0.354972	-0.466849
3	-0.100309	-0.145779	0.0555115	-1.0083	-0.684192	0.667116
3	-0.272879	-0.266034	0.117601	-0.821844	0.0920976	-0.38631
1	0.257937	0.295156	0.0816574	0.563818	0.348457	-0.290928
4	-1.60965	-1.58884	1.29687	0.0850565	-0.228648	0.596653
4	-0.77995	-0.747055	0.818334	0.0817832	-1.09012	0.728571
3	0.415777	0.415411	-0.904935	0.872942	0.964877	-1.05383
3	-1.21821	-1.30825	0.0441004	0.149043	-1.15814	1.87115
3	-1.7742	-1.7091	2.07656	-1.38575	-0.360612	-0.0929158
2	0.468812	0.495581	-0.888792	-0.021689	-0.595751	0.242287
2	0.471202	0.535666	-1.15646	0.929538	0.677171	-0.943989
1	3.75977	3.94289	1.68393	0.132052	4.02911	-2.9561
4	-0.96816	-0.94748	1.12858	-3.42906	-0.854412	0.747081
2	-0.226495	-0.30612	-0.33263	1.00666	0.822062	-0.273246
4	-1.35615	-1.30825	1.16881	-0.861541	-0.539427	0.310567
3	0.318817	0.214986	0.0487675	-1.68615	0.527657	-0.310147
3	0.60597	0.655921	-0.241534	-0.372052	1.60109	-1.72317
3	0.121356	0.0546458	-1.09132	0.781428	0.2068	-0.675508
3	-0.0482974	0.0546458	1.35043	-0.101208	0.60907	-0.337732
3	0.0986828	0.174901	-0.156296	-0.267896	-1.36185	1.21495
4	-0.590599	-0.46646	1.71549	-0.0118251	-0.969847	0.267553
3	-0.578182	-0.70697	-0.958615	1.13738	-0.912102	1.69177
3	-0.140004	-0.185864	0.229414	0.0946281	-0.931943	0.14416
3	-0.384064	-0.46646	0.506284	-0.493649	-0.514518	0.735617
3	-0.407167	-0.46646	0.137158	-0.0575692	0.119335	-0.0783779
3	-0.0257508	0.0145608	-0.796612	0.882922	-1.13784	1.7354
2	-0.128905	-0.105694	0.208289	-1.29535	-0.811903	0.432478
3	0.237618	0.375326	2.387	-1.09819	-0.605191	-1.90387
1	-0.268471	-0.426375	-2.36823	1.19975	0.344358	-0.52722
3	-0.679774	-0.586715	1.1717	-1.07683	-0.821728	0.317699
2	-0.15119	-0.185864	-0.460529	-0.252297	-0.709831	0.612055
4	-1.4209	-1.4285	0.75752	-0.897616	-1.11423	1.01565
3	0.587911	0.415411	-0.455551	0.43401	0.955432	-0.65194
4	-1.20503	-1.18799	0.946468	0.385701	-0.746836	1.11476
4	0.65333	0.696006	0.197499	-0.633455	0.0397696	-0.492822
1	0.784427	0.736091	-1.65144	0.45578	0.582507	-1.2322
3	-0.635094	-0.6268	-0.337465	0.388099	-0.469698	0.515521
4	-0.961385	-0.94748	0.443562	-0.614892	-0.101419	-0.0037577
1	0.654129	0.736091	-1.01638	1.27882	0.627401	-1.21521
4	-1.06551	-0.987565	1.57882	0.353457	-0.0867899	0.0230194
1	0.279811	0.295156	-0.210499	0.118913	-0.500943	0.25007
1	1.33704	1.41754	-1.20341	0.770526	0.911991	-1.44946
1	0.439306	0.174901	-2.90614	0.447766	0.392702	-0.114783
1	0.565695	0.535666	-2.08421	1.21599	0.915018	-1.00708
1	2.835	2.66017	-0.244838	-0.915912	1.77113	-1.46752
1	1.09735	1.05677	-0.938293	0.183458	0.86473	-1.07074
1	1.07223	1.13694	-0.265597	0.401873	1.63156	-1.95927
1	0.501416	0.375326	-1.80676	0.805842	1.12425	-0.901353
3	-0.674179	-0.6268	0.428102	0.339685	-0.681819	0.471081
1	1.69509	1.41754	-1.23773	0.595136	2.03048	-1.09243
2	-1.10676	-1.06774	0.708501	0.695564	-0.857711	1.36255
3	-0.262538	-0.225949	1.35605	-1.3301	2.04486	-1.30206
2	0.795142	0.776177	-1.09391	-0.386383	-0.71242	0.521434
1	1.41366	1.49771	-0.439794	-0.515803	-0.332294	-0.4268
1	1.15086	1.2572	0.151768	0.702325	0.786183	-0.796813
1	0.426295	0.295156	-2.22246	-0.229527	0.111032	-0.0434655
2	0.175003	0.174901	-1.40028	0.336522	-1.26853	1.50011
1	-0.250614	-0.266034	0.130886	0.497919	-0.180712	0.215919
3	0.255946	0.214986	-0.407938	-0.0229272	0.277596	-0.135734
1	0.721785	0.696006	-0.945163	0.989531	0.0541851	-0.303021
1	0.492467	0.535666	1.07812	1.62226	2.25585	-1.66929
3	-1.35954	-1.34833	0.673455	0.243924	-0.335051	0.297783
3	-0.279928	-0.426375	0.202881	-0.30316	0.0451522	-0.295226
2	-0.268244	-0.266034	-0.0357971	-0.0968717	-0.659464	1.08807
1	0.285154	0.255071	-1.52705	0.720282	-0.632421	0.655822
1	1.05831	1.09686	-0.761095	1.41801	2.01932	-1.69595
4	-2.18481	-2.15003	1.32766	-0.154887	-1.30246	1.5584
4	0.264802	0.214986	0.759159	-1.04336	0.791234	-1.00232
3	-0.315725	-0.346205	-0.493834	0.390446	-0.594471	0.733762
4	-0.865606	-0.827225	1.71445	-2.65937	0.322111	-0.419042
3	0.146931	0.174901	0.704812	-1.52263	-0.756449	0.0418984
1	0.867331	0.896432	-0.424307	1.45729	0.462121	-0.686881
3	-0.436245	-0.46646	-0.549067	0.269158	-1.2474	1.45827
4	-1.696	-1.62893	1.56363	-0.146353	-1.21294	1.61901
1	3.44458	3.86272	1.67996	2.96365	1.5841	-3.54673
4	-0.352009	-0.266034	1.14238	0.257179	-0.514041	0.00894262
2	0.551217	0.575751	0.0844298	0.914727	1.1315	-0.819947
4	-1.50415	-1.4285	1.29773	-1.027	-0.720143	0.887546
2	0.0445924	0.0546458	-0.318386	-0.387414	-0.525602	0.252293
4	-0.773853	-0.827225	-0.491983	-0.381957	-1.55679	2.26268
3	-0.138795	-0.105694	1.28594	-2.84789	-0.161925	0.321484
4	-1.70752	-1.7091	1.14185	-1.29147	-0.227279	0.936127
1	0.210401	0.174901	-0.251646	0.7722	0.849801	-0.27558
3	0.0531988	0.134816	0.2837	0.739856	0.463443	-0.339246
3	-1.01828	-1.02765	0.04475	-1.00862	-1.53715	2.04201
4	-2.12185	-2.06986	1.9328	-1.51829	-0.562631	1.13597
4	-1.78306	-1.7091	1.54024	-0.953714	-1.02004	1.51183
3	-0.908017	-0.827225	0.816375	0.25498	-1.49714	1.59367
2	0.879253	0.976602	1.54177	-1.46322	0.815263	-1.0687
2	0.987306	1.05677	1.22911	0.209999	1.01335	-1.1483
4	-0.796727	-0.827225	-0.157101	0.46275	-0.457659	0.24637
3	-1.50142	-1.46859	1.43835	-0.625481	0.737825	0.472216
3	-1.27243	-1.26816	0.682408	-0.0262012	-0.872084	1.1596
3	0.0130949	-0.0255242	-0.746603	0.122099	-0.661052	0.375988
4	-1.01722	-0.94748	1.00536	-1.60299	-0.74106	0.25414
1	0.762373	0.736091	-0.476748	1.02885	1.2277	-1.03769
3	0.11333	0.0546458	-1.06154	-0.340119	-0.482572	0.708331
2	0.38068	0.415411	-0.559674	0.556867	-0.281888	-0.13727
4	-1.40892	-1.30825	1.68394	0.309042	-0.442562	-0.236509
4	-1.28921	-1.22808	0.842414	-1.27159	-1.09118	0.916096
1	0.403152	0.295156	-1.01707	1.26119	1.09786	-0.69743
4	-1.00937	-1.02765	0.76252	-1.43808	-0.666468	1.36774
1	0.95707	0.896432	-1.23412	1.9243	1.13629	-1.18562
1	1.12019	1.09686	-1.24517	-0.00694949	0.415335	-0.723021
1	1.54475	1.41754	-1.29043	-0.265416	0.973709	-0.74675
1	0.502844	0.495581	-1.21189	-0.0594661	0.941821	-0.827269
4	-1.74648	-1.74918	1.31532	-0.817793	-1.75709	1.82678
1	0.544822	0.655921	0.0298788	1.28001	0.5528	-0.599062
4	0.0511867	0.0145608	0.157893	-0.788713	-0.137088	-0.383079
4	-1.94966	-1.86944	1.1785	0.647938	-1.16756	1.26267
2	-0.42082	-0.46646	-0.350365	0.379594	0.0155048	0.265939
1	0.573573	0.455496	-0.944285	0.542018	-0.298842	0.449834
1	1.51037	1.33737	0.876985	-0.793044	1.32805	-1.47987
4	-0.251475	-0.38629	0.152313	-1.85546	-0.254787	-0.142164
4	0.436521	0.455496	0.0122594	1.35305	0.582826	-0.675463
1	-0.0542336	-0.105694	-0.483436	0.493576	-1.03097	1.0288
1	0.311396	0.295156	-0.226725	0.0228948	1.22578	-0.666109
1	0.87834	0.816262	-1.75549	0.897016	1.37841	-1.10727
1	0.494993	0.495581	-1.36525	0.446703	1.07392	-1.24594
4	0.0349139	0.0546458	-0.0221541	-0.562906	-0.293148	-0.0909035
1	0.57701	0.575751	-0.662284	0.577748	-0.257997	-0.00243239
2	-0.305122	-0.266034	-0.432497	1.72173	0.0635255	-0.584445
4	0.115895	0.0546458	-0.0319001	-0.841949	0.509382	-0.245998
2	0.0180001	0.0947309	1.09735	0.228411	0.719511	-0.857036
1	2.63099	2.90068	-0.21232	0.58989	1.04593	-1.42792
2	-0.240536	-0.185864	-0.0309456	1.31461	-0.477052	0.578672
2	1.16035	1.29728	1.3644	-3.07657	-0.259803	-0.425152
2	1.14583	1.17703	0.509202	0.17114	0.682273	-0.980481
2	-0.852863	-0.86731	-0.125921	1.43106	0.47699	0.104718
2	-2.41046	-2.39054	2.6991	-0.384679	-1.33821	1.95138
2	0.0391475	0.0546458	-0.556822	0.674821	-0.614183	0.689188
1	0.00587759	0.0546458	0.816152	1.01092	0.617939	-0.541504
2	-0.628655	-0.506545	1.41674	-0.786045	0.714361	-0.472749
2	-0.063499	-0.0656093	-0.185473	-0.971831	-1.05563	0.808875
2	-0.448892	-0.54663	0.312837	0.752281	-0.794768	1.39602
2	-0.532617	-0.6268	0.226598	0.958652	-1.67979	2.55292
2	-0.183891	-0.30612	-2.07665	0.233305	-0.650914	1.04178
2	0.370322	0.295156	-0.166746	0.454086	0.0812154	0.375802
2	0.618067	0.655921	-0.139082	0.396228	-0.0678262	-0.0425957
2	-0.825917	-0.94748	0.0946468	-0.694413	-0.716005	0.613863
2	-0.0118483	0.0145608	1.19459	-0.586914	1.21536	-0.835052
2	-0.285126	-0.225949	0.406463	0.827541	-0.0743164	-0.164721
