# Supplementary material for: Lung Radiomics Features Selection for COPD Stage Classification Based on Auto-Metric Graph Neural Network
Source: Diagnostics (Basel). 2022 Sep 20;12(10):2274. doi: 10.3390/diagnostics12102274 (PMC9600898; doi:10.3390/diagnostics12102274)
Supplement: Supplementary file 1 [file diagnostics-12-02274-s001.zip › Experiment 4/Radiomics risk factors PCA(2).xlsx]

## Sheet: Sheet1
label
3	-0.29904	-0.384403
4	0.972968	-1.27923
3	-0.087619	-0.550363
3	-0.581918	-0.217412
3	0.567178	1.75884
4	1.1513	1.47269
3	-0.0142548	0.821169
2	-0.0495456	-0.599213
3	0.332189	1.08962
3	-1.28288	0.262029
3	0.561823	-1.02064
3	-0.317981	-0.414665
1	-0.710786	-0.12908
4	0.264566	-0.794018
4	0.314366	-0.827745
3	-0.521899	0.497848
3	1.1971	-1.45823
3	-0.242137	-0.468157
2	0.516451	0.291012
2	-0.956494	0.084153
1	-2.82215	1.31372
4	0.560921	-1.01757
2	-0.457841	-0.148696
4	0.41074	-0.915775
3	0.313383	-0.850824
3	-1.72588	0.564628
3	-0.841998	-0.0549451
3	-0.496589	-0.275664
3	0.802847	-1.18316
3	-0.267746	-0.446787
4	0.138824	-0.701415
3	1.12052	-1.37931
3	-0.0737274	-0.562582
3	0.248489	-0.784157
3	0.346034	-0.851886
3	-0.462434	-0.298962
3	-1.92659	0.701569
2	1.05229	-1.33169
2	-0.424642	-0.323743
3	0.936369	0.127755
3	-1.1922	0.199767
3	1.07522	0.148672
1	-0.922878	0.0153487
3	-0.761066	1.00077
3	0.935307	0.341094
2	0.495495	-0.0192977
1	1.56089	-0.669562
4	0.790358	-0.0187678
3	-0.482729	-0.302529
4	0.214587	0.229707
4	-0.075767	0.299335
3	0.00191481	0.265191
1	-1.37277	0.323117
3	0.058003	-0.65429
1	0.888869	-1.22251
4	0.576392	-1.03017
1	-1.13643	0.163113
4	-0.23715	-0.449197
1	0.0334187	-0.637826
1	-1.34175	0.302152
1	-1.68746	0.831696
1	-1.73562	0.571044
2	-0.725276	-0.119552
1	-0.314179	0.908796
1	-0.500148	0.391226
1	-1.41623	0.461308
1	-1.1395	1.74824
1	0.776537	2.61243
2	0.308607	-0.823532
3	0.375033	-0.852958
1	-0.587312	-0.214242
2	1.11907	-1.1475
2	0.018713	-0.647572
3	-0.174937	-0.495364
2	0.496943	-0.953224
1	-0.38449	0.133142
2	-0.181541	-0.491052
1	-0.383361	-0.349539
1	-1.05746	0.0933455
2	0.617947	-1.03623
1	-0.0581019	-0.575309
3	-0.27857	-0.208191
1	-0.630783	-0.184398
4	0.105762	-0.681162
1	-0.289846	-0.416853
3	0.0405498	-0.347597
3	-0.371149	-0.361631
2	0.864368	-1.2279
2	-0.359005	-0.370307
1	0.30909	-0.826536
1	-1.47417	0.392374
4	0.921214	-1.26158
4	-1.20024	0.206363
4	0.375487	-0.8711
1	-1.14978	0.171212
3	0.36124	-0.860486
1	-0.779759	-0.0813211
4	-0.554493	-0.235944
3	-0.453337	0.0681501
3	0.449085	-0.919006
4	2.40785	-1.28066
3	-0.0140924	-0.624783
1	-0.713293	-0.143064
3	0.851324	-1.22087
4	1.05323	-1.3349
1	-1.4677	0.388591
4	0.652598	0.909782
4	-1.00356	0.074439
4	0.903027	-1.23122
4	0.779326	-1.14477
2	0.0940502	-0.699286
4	1.33513	-1.52683
4	1.87479	-0.994402
3	0.0810509	-0.669723
1	-1.55475	0.447248
4	0.749488	-1.12652
2	-0.982884	0.0563668
1	-1.94175	0.71193
3	-0.807822	-0.0622378
3	1.3043	-1.50658
4	0.703611	-1.1143
3	-0.846996	-0.0361729
4	0.508384	-0.961495
3	0.790897	-1.15188
2	-0.698031	-0.138158
4	0.503172	-0.959208
2	-0.460066	-0.299186
2	0.130464	-0.0240525
4	-0.846748	-0.0365642
2	-0.219752	-0.464857
3	0.0293717	-0.635533
3	0.964158	-0.162426
3	-0.342212	-0.399094
1	-1.26131	0.246836
3	0.638877	-0.417634
4	0.169307	-0.740498
2	-0.697053	-0.137759
4	1.68495	2.86456
4	1.32189	1.04094
4	-0.304152	-0.404261
4	0.541229	-0.985008
4	-0.734656	-0.110797
4	0.423562	-0.899783
1	-0.907884	0.00504511
1	-1.20383	0.207624
1	-1.10617	0.140555
1	-0.955228	0.0231614
4	1.04544	-1.35277
1	-2.38176	1.40508
4	0.837478	1.6908
4	0.764843	-1.13235
2	0.0479931	-0.646898
1	0.167286	-0.48501
1	-0.498827	-0.0723063
4	-0.617206	-0.193154
4	-0.4134	0.44894
1	0.200953	-0.752519
1	-0.167767	-0.499286
1	-0.586484	-0.213052
1	-2.12673	0.838915
1	-1.48747	0.401818
4	-0.554035	-0.253332
1	-0.149317	0.0620207
2	1.39726	2.97888
2	-0.809608	-0.0750928
4	1.05111	1.16159
4	-0.193644	-0.50129
1	-1.81052	0.612035
2	0.545854	0.930037
1	-0.0735299	1.78519
2	0.0337711	-0.637042
2	0.00217912	-0.633985
4	2.74236	1.4384
2	-0.802589	0.709841
2	0.942775	1.36284
2	1.38127	-1.55529
2	0.706913	0.608808
2	0.605145	0.38237
1	-0.606341	-0.199621
2	0.257525	1.33038
2	-0.0236151	0.823678
2	0.828311	-0.51784
2	0.274306	1.49519
1	0.268591	0.561706
2	0.896284	-1.25172
2	0.157224	-3.81128
2	0.660146	-1.08934
2	0.363896	-0.144741
2	0.234334	-0.774244
2	-0.508837	-0.267403
2	0.433392	-0.434681
2	1.9119	1.86533
4	1.24702	1.04472
2	0.196888	-0.750193
4	2.5838	2.23018
2	1.02773	0.513104
2	-0.1391	-0.517102
3	-0.329737	-0.389484
3	-0.122703	-0.545176
3	-1.03827	0.564882
4	0.160645	-0.724841
3	-1.49904	0.764652
2	-0.574774	-0.221735
3	0.757699	-0.41258
3	-0.557133	0.369581
1	-0.242249	0.632806
4	0.287103	-0.81088
4	0.303218	-0.83833
3	-1.08932	0.116078
3	1.82662	0.0332756
3	-0.107747	0.0386115
2	0.43367	0.199014
2	-1.04675	0.102085
1	-2.71997	1.49064
4	0.504044	-0.978302
2	-0.270666	-0.035339
4	0.677306	-0.436524
3	0.212204	-0.781429
3	-1.79228	0.610253
3	-1.75439	0.583701
3	-0.305693	-0.405964
3	0.98153	-0.59765
3	0.0469727	0.638445
4	3.53342	4.73923
3	0.85563	-1.19905
3	0.288473	0.0763485
3	0.892844	0.48486
3	-0.672618	-0.155651
3	1.06263	-1.3377
2	0.185785	-0.740548
3	0.155056	-0.741582
3	0.355255	-0.856148
1	-0.871123	-0.020129
3	0.712447	-1.88145
3	0.0229598	-0.647057
2	0.734791	0.337265
4	0.256507	-0.790651
3	-0.630111	-0.0715553
4	1.15611	-1.42871
4	-0.387999	-0.296938
3	-0.350793	-0.392377
1	-2.01374	0.76116
3	0.377264	0.707921
1	1.00174	-1.12608
4	0.796104	0.118423
1	-1.0563	0.107793
4	-0.125637	-0.112131
1	0.5256	-0.160781
1	-1.45667	0.380768
1	-0.878193	-0.0302591
1	-2.34521	0.987917
1	-1.84769	0.647547
1	-1.11567	0.134101
1	-0.890289	0.704636
1	-0.990318	0.0469716
1	-0.931413	0.00748436
3	0.462596	-0.928833
1	-1.04351	0.0976372
2	1.13804	-1.41332
3	-0.730046	-0.116236
2	-0.451266	-0.306632
2	-0.215413	-0.468315
1	-0.825073	-0.0495705
2	1.0441	-0.780785
1	0.617078	0.507159
3	-0.143514	-0.348664
1	-0.424936	-0.324664
4	-0.0961746	-0.561455
1	-0.163916	-0.521233
3	-0.389996	-0.348722
1	-0.110763	-1.2154
1	-0.529887	1.7542
4	0.849353	-1.21626
1	-1.18795	0.184189
1	-1.25263	0.229192
4	0.146193	0.960479
3	-0.226125	-0.460723
4	1.89662	-1.91953
3	0.352527	0.230683
1	-0.725444	0.0684689
2	0.0340847	-0.65435
1	-1.31516	0.270975
3	1.28571	1.38801
4	1.28723	1.97017
4	1.13754	3.20218
4	2.80311	3.02785
1	-0.830807	-0.0627276
4	1.68573	0.736893
1	0.44945	1.95202
1	-0.0340763	-0.611022
1	-0.993056	0.0492112
1	-1.94841	0.708424
4	-0.537945	-0.26284
4	0.832043	-1.20106
2	0.928522	1.36117
1	0.681176	0.291635
1	-0.330985	0.30982
4	-0.619348	-0.2079
4	-0.791459	-0.089524
1	0.447554	-0.942708
1	-0.574612	-0.219037
1	0.331293	2.11644
1	-0.0640266	2.28572
1	-1.41768	0.353761
4	0.592463	1.63963
2	-0.90056	-0.0123679
4	-0.476076	-0.306867
2	-0.085635	1.88168
1	-1.88065	0.936054
2	1.46902	1.97054
2	1.16704	1.06274
2	-0.941384	0.0281581
2	1.034	2.14986
2	1.01473	-1.33339
2	0.0385522	-0.640615
1	-0.607225	-0.16522
2	-0.434746	-0.334829
2	0.322089	-0.834188
2	0.617139	-1.05933
2	0.337683	-0.844322
2	-0.232635	-0.474254
4	0.344319	-0.871158
2	0.454033	-0.361559
4	3.10814	3.0633
3	-0.287897	-0.433136
3	-0.147029	1.6863
2	-0.663682	-0.160831
3	1.37763	0.877587
3	0.23263	1.05218
1	1.15874	2.28533
4	2.17011	2.2083
4	0.313783	-0.844781
3	-1.14836	0.169967
3	2.07588	-0.251389
3	0.9156	1.5558
2	-0.0781073	-0.559707
2	-1.05766	0.11006
1	-2.21808	2.00365
4	0.329059	-0.858312
2	-0.51151	-0.282535
4	-0.0305967	-0.61234
3	-0.440796	-0.108411
3	-1.65712	0.614814
3	-0.842889	-0.0541332
3	1.57597	3.00341
3	0.725035	-1.10764
4	1.86402	2.37509
3	1.10722	-1.39621
3	-0.159142	-0.505932
3	0.319542	-0.855033
3	-0.342909	-0.380746
3	1.15481	-1.40174
2	0.219343	-0.454209
3	-1.85005	0.657609
1	-0.579734	0.0752055
3	0.276071	-0.158681
2	0.227181	-0.770509
4	0.560433	-0.998133
3	-0.816503	-0.0574727
4	0.673825	-1.0049
4	-0.573218	0.0232644
1	-1.29566	0.270546
3	0.147465	-0.715569
4	-0.281309	-0.422154
1	-1.28164	0.261744
4	1.70389	2.58037
1	-0.0717166	-0.565989
1	-1.47507	0.393377
1	-0.372961	-0.360741
1	-1.10978	0.143665
1	-1.48991	0.402857
1	-1.16234	0.179501
1	-1.89603	0.681169
1	-1.02248	0.0833506
3	0.110853	-0.686548
1	-1.18018	0.191078
2	2.79951	1.77711
3	-1.35334	0.309798
2	0.152398	-0.718342
1	-0.630606	-0.18356
1	0.146684	1.67379
1	-0.314091	-0.400887
2	1.95537	0.241069
1	-0.108579	-0.559815
3	-0.390271	-0.347977
1	-0.536049	-0.265517
1	-0.881412	1.69393
3	0.444205	0.130218
3	-0.529608	-0.270138
2	0.609875	-1.05336
1	0.263331	-0.795007
1	-1.6786	0.532186
4	0.99731	-1.31774
4	-0.0256278	1.78203
3	0.995843	0.176528
4	0.44712	1.43802
3	-0.251922	-0.461023
1	-0.739427	0.123498
3	0.914795	-1.26443
4	1.04718	-1.35547
1	-3.20501	1.70959
4	1.78786	2.72672
2	-0.133232	1.28492
4	1.8867	1.25422
2	0.565827	0.39719
4	1.59016	-1.70118
3	-0.0215991	-0.619311
4	1.48759	0.554336
1	-0.505746	-0.269495
3	1.85877	3.44659
3	1.39564	-1.59564
4	2.72102	2.08366
4	0.95897	-1.2925
3	3.01277	1.68868
2	-1.16067	0.178313
2	-0.512532	1.30863
4	-0.0747941	-0.564029
3	0.851314	0.430101
3	1.48758	0.147822
3	0.0232644	-0.650608
4	-0.0769784	-0.575909
1	-1.13505	0.160717
3	0.297041	-0.839384
2	-0.399505	-0.358769
4	-0.418356	-0.19772
4	0.478316	-0.936548
1	-0.860934	-0.0419867
4	0.851201	-1.19524
1	-1.25721	0.243985
1	-0.882002	-0.0270252
1	-0.350837	0.821418
1	-0.229074	1.15299
4	1.2302	-1.4555
1	0.136266	1.30391
4	0.0679416	0.798176
4	0.764485	-1.13043
2	-0.0673656	-0.588082
1	0.0841367	-0.692299
1	-1.50013	0.409996
4	-0.395544	-0.344662
4	-0.835958	-0.0437219
1	0.571321	-1.00544
1	-0.271108	0.800954
1	-0.495737	1.25722
1	-1.30702	0.278278
4	-0.361329	-0.385764
1	0.194319	0.298688
2	-0.767866	-0.104031
4	-0.481309	-0.286149
2	0.213174	1.88168
1	-1.45699	0.405564
2	0.266148	-0.649382
2	-0.00409958	0.767061
2	-0.305549	1.31557
2	0.976887	1.29084
2	3.01072	1.02902
2	0.281291	-0.82709
1	0.265241	1.38704
2	-0.586645	-0.0294568
2	0.38975	-0.880266
2	1.23713	-0.662531
2	1.82984	-1.86443
2	0.85245	-0.60275
2	0.45246	0.0011964
2	-0.684529	-0.963722
2	-0.68255	-2.15428
2	-0.41168	0.88979
2	-0.126934	0.108158
