# Supplementary material for: Lung Radiomics Features Selection for COPD Stage Classification Based on Auto-Metric Graph Neural Network
Source: Diagnostics (Basel). 2022 Sep 20;12(10):2274. doi: 10.3390/diagnostics12102274 (PMC9600898; doi:10.3390/diagnostics12102274)
Supplement: Supplementary file 1 [file diagnostics-12-02274-s001.zip › Experiment 4/Radiomics risk factors PCA(3).xlsx]

## Sheet: Sheet1
label
3	-0.29904	-0.384403	2.5789
4	0.972968	-1.27923	0.0162653
3	-0.087619	-0.550363	0.213691
3	-0.581918	-0.217412	-0.0795462
3	0.567178	1.75884	-1.00229
4	1.1513	1.47269	-0.730673
3	-0.0142548	0.821169	-0.523746
2	-0.0495456	-0.599213	0.0511415
3	0.332189	1.08962	-0.593167
3	-1.28288	0.262029	-0.0630298
3	0.561823	-1.02064	0.0687357
3	-0.317981	-0.414665	0.0193364
1	-0.710786	-0.12908	-0.0811514
4	0.264566	-0.794018	0.137293
4	0.314366	-0.827745	0.145378
3	-0.521899	0.497848	-0.293565
3	1.1971	-1.45823	-0.0145711
3	-0.242137	-0.468157	-0.109219
2	0.516451	0.291012	-0.31474
2	-0.956494	0.084153	0.109443
1	-2.82215	1.31372	-0.128729
4	0.560921	-1.01757	0.24524
2	-0.457841	-0.148696	-0.162355
4	0.41074	-0.915775	0.147628
3	0.313383	-0.850824	-0.0977371
3	-1.72588	0.564628	-0.0963919
3	-0.841998	-0.0549451	-0.113319
3	-0.496589	-0.275664	-0.0896223
3	0.802847	-1.18316	0.392567
3	-0.267746	-0.446787	0.362213
4	0.138824	-0.701415	0.786095
3	1.12052	-1.37931	0.0350218
3	-0.0737274	-0.562582	0.113917
3	0.248489	-0.784157	-0.0298582
3	0.346034	-0.851886	-0.112917
3	-0.462434	-0.298962	-0.0883545
3	-1.92659	0.701569	-0.130623
2	1.05229	-1.33169	0.199668
2	-0.424642	-0.323743	-0.049353
3	0.936369	0.127755	-0.494448
3	-1.1922	0.199767	-0.0944699
3	1.07522	0.148672	-0.161537
1	-0.922878	0.0153487	-0.129069
3	-0.761066	1.00077	-0.241017
3	0.935307	0.341094	0.0333996
2	0.495495	-0.0192977	-0.400041
1	1.56089	-0.669562	-0.373506
4	0.790358	-0.0187678	-0.462454
3	-0.482729	-0.302529	-0.121991
4	0.214587	0.229707	-0.326152
4	-0.075767	0.299335	-0.335788
3	0.00191481	0.265191	-0.282217
1	-1.37277	0.323117	-0.11681
3	0.058003	-0.65429	-0.046414
1	0.888869	-1.22251	-0.0717812
4	0.576392	-1.03017	0.0985808
1	-1.13643	0.163113	0.0506683
4	-0.23715	-0.449197	0.320474
1	0.0334187	-0.637826	-0.0774448
1	-1.34175	0.302152	-0.072954
1	-1.68746	0.831696	-0.241714
1	-1.73562	0.571044	-0.124175
2	-0.725276	-0.119552	-0.119229
1	-0.314179	0.908796	-0.600991
1	-0.500148	0.391226	-0.235731
1	-1.41623	0.461308	-0.107569
1	-1.1395	1.74824	-0.670096
1	0.776537	2.61243	-0.78138
2	0.308607	-0.823532	0.152385
3	0.375033	-0.852958	4.13417
1	-0.587312	-0.214242	-0.158486
2	1.11907	-1.1475	0.250437
2	0.018713	-0.647572	-0.0753976
3	-0.174937	-0.495364	-0.0724669
2	0.496943	-0.953224	0.0495084
1	-0.38449	0.133142	-0.145647
2	-0.181541	-0.491052	-0.10313
1	-0.383361	-0.349539	0.214457
1	-1.05746	0.0933455	-0.13507
2	0.617947	-1.03623	0.0335388
1	-0.0581019	-0.575309	-0.0812062
3	-0.27857	-0.208191	-0.11104
1	-0.630783	-0.184398	-0.139681
4	0.105762	-0.681162	0.535969
1	-0.289846	-0.416853	-0.0760768
3	0.0405498	-0.347597	-0.124038
3	-0.371149	-0.361631	-0.122036
2	0.864368	-1.2279	0.104541
2	-0.359005	-0.370307	-0.149541
1	0.30909	-0.826536	-0.0868172
1	-1.47417	0.392374	-0.113354
4	0.921214	-1.26158	0.723923
4	-1.20024	0.206363	-0.0611989
4	0.375487	-0.8711	-0.0230705
1	-1.14978	0.171212	-0.0497971
3	0.36124	-0.860486	0.0864537
1	-0.779759	-0.0813211	-0.0275346
4	-0.554493	-0.235944	-0.0989224
3	-0.453337	0.0681501	-0.262267
3	0.449085	-0.919006	0.242127
4	2.40785	-1.28066	2.10839
3	-0.0140924	-0.624783	-0.0662365
1	-0.713293	-0.143064	-0.0594948
3	0.851324	-1.22087	-0.0686797
4	1.05323	-1.3349	-0.0578869
1	-1.4677	0.388591	-0.0425343
4	0.652598	0.909782	0.509288
4	-1.00356	0.074439	0.280874
4	0.903027	-1.23122	0.00723753
4	0.779326	-1.14477	0.276956
2	0.0940502	-0.699286	-0.0555306
4	1.33513	-1.52683	0.0282925
4	1.87479	-0.994402	-0.280984
3	0.0810509	-0.669723	-0.0120262
1	-1.55475	0.447248	-0.133879
4	0.749488	-1.12652	0.00292156
2	-0.982884	0.0563668	-0.130464
1	-1.94175	0.71193	-0.125551
3	-0.807822	-0.0622378	-0.0223587
3	1.3043	-1.50658	-0.0856891
4	0.703611	-1.1143	0.412764
3	-0.846996	-0.0361729	-0.098485
4	0.508384	-0.961495	0.0546712
3	0.790897	-1.15188	0.334395
2	-0.698031	-0.138158	-0.112746
4	0.503172	-0.959208	-0.106688
2	-0.460066	-0.299186	0.0291808
2	0.130464	-0.0240525	-0.0443943
4	-0.846748	-0.0365642	-0.112506
2	-0.219752	-0.464857	-0.0898707
3	0.0293717	-0.635533	-0.123037
3	0.964158	-0.162426	-0.269694
3	-0.342212	-0.399094	-0.0905151
1	-1.26131	0.246836	-0.126255
3	0.638877	-0.417634	-0.313609
4	0.169307	-0.740498	0.991127
2	-0.697053	-0.137759	0.00250954
4	1.68495	2.86456	3.08866
4	1.32189	1.04094	0.175994
4	-0.304152	-0.404261	0.222836
4	0.541229	-0.985008	-0.0844166
4	-0.734656	-0.110797	0.14649
4	0.423562	-0.899783	0.420732
1	-0.907884	0.00504511	-0.136555
1	-1.20383	0.207624	-0.111209
1	-1.10617	0.140555	-0.146644
1	-0.955228	0.0231614	-0.106536
4	1.04544	-1.35277	0.161798
1	-2.38176	1.40508	-0.19815
4	0.837478	1.6908	-0.623289
4	0.764843	-1.13235	0.474836
2	0.0479931	-0.646898	0.0193057
1	0.167286	-0.48501	-0.148694
1	-0.498827	-0.0723063	-0.181276
4	-0.617206	-0.193154	-0.102838
4	-0.4134	0.44894	-0.37261
1	0.200953	-0.752519	-0.0767714
1	-0.167767	-0.499286	0.0301854
1	-0.586484	-0.213052	0.0535582
1	-2.12673	0.838915	-0.0571281
1	-1.48747	0.401818	-0.0850147
4	-0.554035	-0.253332	-0.107361
1	-0.149317	0.0620207	-0.160909
2	1.39726	2.97888	-0.270895
2	-0.809608	-0.0750928	0.107116
4	1.05111	1.16159	0.773279
4	-0.193644	-0.50129	-0.0824092
1	-1.81052	0.612035	-0.136443
2	0.545854	0.930037	0.0555174
1	-0.0735299	1.78519	-0.476084
2	0.0337711	-0.637042	0.0303232
2	0.00217912	-0.633985	0.122413
4	2.74236	1.4384	1.07654
2	-0.802589	0.709841	-0.368096
2	0.942775	1.36284	-0.526882
2	1.38127	-1.55529	0.34955
2	0.706913	0.608808	-0.493379
2	0.605145	0.38237	-0.637831
1	-0.606341	-0.199621	0.00329216
2	0.257525	1.33038	-0.613735
2	-0.0236151	0.823678	-0.560011
2	0.828311	-0.51784	-0.160272
2	0.274306	1.49519	-0.713621
1	0.268591	0.561706	-0.516995
2	0.896284	-1.25172	-0.0263401
2	0.157224	-3.81128	1.08649
2	0.660146	-1.08934	-0.0734551
2	0.363896	-0.144741	-0.330374
2	0.234334	-0.774244	0.0431089
2	-0.508837	-0.267403	-0.112335
2	0.433392	-0.434681	-0.195406
2	1.9119	1.86533	-1.25727
4	1.24702	1.04472	-0.727143
2	0.196888	-0.750193	-0.133621
4	2.5838	2.23018	-1.33965
2	1.02773	0.513104	-0.607383
2	-0.1391	-0.517102	0.22816
3	-0.329737	-0.389484	-0.057768
3	-0.122703	-0.545176	0.212062
3	-1.03827	0.564882	-0.289781
4	0.160645	-0.724841	-0.0659867
3	-1.49904	0.764652	-0.234763
2	-0.574774	-0.221735	-0.044798
3	0.757699	-0.41258	-0.29641
3	-0.557133	0.369581	-0.312752
1	-0.242249	0.632806	-0.447119
4	0.287103	-0.81088	-0.0168506
4	0.303218	-0.83833	0.469003
3	-1.08932	0.116078	-0.0357791
3	1.82662	0.0332756	-0.612688
3	-0.107747	0.0386115	-0.309109
2	0.43367	0.199014	-0.259467
2	-1.04675	0.102085	0.0912801
1	-2.71997	1.49064	-0.211807
4	0.504044	-0.978302	0.266584
2	-0.270666	-0.035339	-0.224944
4	0.677306	-0.436524	-0.103973
3	0.212204	-0.781429	-0.130213
3	-1.79228	0.610253	-0.0743649
3	-1.75439	0.583701	-0.137888
3	-0.305693	-0.405964	-0.0664009
3	0.98153	-0.59765	0.0985511
3	0.0469727	0.638445	-0.358846
4	3.53342	4.73923	11.3054
3	0.85563	-1.19905	-0.0441965
3	0.288473	0.0763485	-0.378895
3	0.892844	0.48486	-0.661985
3	-0.672618	-0.155651	-0.123368
3	1.06263	-1.3377	0.322037
2	0.185785	-0.740548	-0.00749606
3	0.155056	-0.741582	-0.071995
3	0.355255	-0.856148	0.142083
1	-0.871123	-0.020129	-0.139729
3	0.712447	-1.88145	1.91639
3	0.0229598	-0.647057	0.27909
2	0.734791	0.337265	-0.561253
4	0.256507	-0.790651	-0.110336
3	-0.630111	-0.0715553	-0.17527
4	1.15611	-1.42871	0.189024
4	-0.387999	-0.296938	-0.0701431
3	-0.350793	-0.392377	-0.00684818
1	-2.01374	0.76116	-0.126451
3	0.377264	0.707921	-0.30284
1	1.00174	-1.12608	-0.149359
4	0.796104	0.118423	-0.0537002
1	-1.0563	0.107793	-0.000401946
4	-0.125637	-0.112131	0.384242
1	0.5256	-0.160781	-0.248641
1	-1.45667	0.380768	-0.0740223
1	-0.878193	-0.0302591	-0.140479
1	-2.34521	0.987917	-0.110048
1	-1.84769	0.647547	-0.14142
1	-1.11567	0.134101	-0.0570041
1	-0.890289	0.704636	-0.256685
1	-0.990318	0.0469716	-0.137066
1	-0.931413	0.00748436	-0.025578
3	0.462596	-0.928833	0.19768
1	-1.04351	0.0976372	-0.155938
2	1.13804	-1.41332	0.510098
3	-0.730046	-0.116236	-0.112928
2	-0.451266	-0.306632	-0.0904476
2	-0.215413	-0.468315	-0.141024
1	-0.825073	-0.0495705	0.057729
2	1.0441	-0.780785	-0.133884
1	0.617078	0.507159	-0.575647
3	-0.143514	-0.348664	-0.183353
1	-0.424936	-0.324664	-0.0941785
4	-0.0961746	-0.561455	0.620143
1	-0.163916	-0.521233	-0.0305646
3	-0.389996	-0.348722	-0.118563
1	-0.110763	-1.2154	0.151544
1	-0.529887	1.7542	-0.733686
4	0.849353	-1.21626	0.271333
1	-1.18795	0.184189	-0.0266143
1	-1.25263	0.229192	-0.00336912
4	0.146193	0.960479	-0.606152
3	-0.226125	-0.460723	-0.119837
4	1.89662	-1.91953	2.1404
3	0.352527	0.230683	-0.450966
1	-0.725444	0.0684689	-0.159088
2	0.0340847	-0.65435	0.328258
1	-1.31516	0.270975	-0.125468
3	1.28571	1.38801	-1.05645
4	1.28723	1.97017	-0.00431951
4	1.13754	3.20218	1.0984
4	2.80311	3.02785	0.237022
1	-0.830807	-0.0627276	-0.122876
4	1.68573	0.736893	-0.675807
1	0.44945	1.95202	-0.959973
1	-0.0340763	-0.611022	-0.0652935
1	-0.993056	0.0492112	-0.111822
1	-1.94841	0.708424	-0.00156528
4	-0.537945	-0.26284	0.0646143
4	0.832043	-1.20106	0.639614
2	0.928522	1.36117	-0.899629
1	0.681176	0.291635	-0.493378
1	-0.330985	0.30982	-0.352136
4	-0.619348	-0.2079	-0.0788711
4	-0.791459	-0.089524	-0.0828267
1	0.447554	-0.942708	-0.0466802
1	-0.574612	-0.219037	0.0771619
1	0.331293	2.11644	-0.668212
1	-0.0640266	2.28572	-1.0618
1	-1.41768	0.353761	-0.118565
4	0.592463	1.63963	-0.956882
2	-0.90056	-0.0123679	0.111598
4	-0.476076	-0.306867	-0.102818
2	-0.085635	1.88168	-0.776031
1	-1.88065	0.936054	-0.169801
2	1.46902	1.97054	-0.389853
2	1.16704	1.06274	-0.38088
2	-0.941384	0.0281581	-0.112619
2	1.034	2.14986	-1.06662
2	1.01473	-1.33339	-0.0369277
2	0.0385522	-0.640615	0.00388384
1	-0.607225	-0.16522	3.40034
2	-0.434746	-0.334829	-0.0468671
2	0.322089	-0.834188	0.0184748
2	0.617139	-1.05933	-0.0308313
2	0.337683	-0.844322	0.0962206
2	-0.232635	-0.474254	-0.0698201
4	0.344319	-0.871158	0.0105242
2	0.454033	-0.361559	-0.324243
4	3.10814	3.0633	-1.50063
3	-0.287897	-0.433136	0.0760336
3	-0.147029	1.6863	-0.82005
2	-0.663682	-0.160831	-0.0369607
3	1.37763	0.877587	-0.555476
3	0.23263	1.05218	-0.702974
1	1.15874	2.28533	-1.1993
4	2.17011	2.2083	-1.23606
4	0.313783	-0.844781	0.54747
3	-1.14836	0.169967	-0.0694567
3	2.07588	-0.251389	-0.511717
3	0.9156	1.5558	-0.970042
2	-0.0781073	-0.559707	0.104442
2	-1.05766	0.11006	0.142711
1	-2.21808	2.00365	-0.493856
4	0.329059	-0.858312	0.210071
2	-0.51151	-0.282535	-0.097823
4	-0.0305967	-0.61234	0.0576956
3	-0.440796	-0.108411	-0.196157
3	-1.65712	0.614814	-0.083224
3	-0.842889	-0.0541332	-0.0911859
3	1.57597	3.00341	-1.52726
3	0.725035	-1.10764	0.229258
4	1.86402	2.37509	2.16445
3	1.10722	-1.39621	-0.0165769
3	-0.159142	-0.505932	-0.0683877
3	0.319542	-0.855033	-0.11115
3	-0.342909	-0.380746	-0.0907301
3	1.15481	-1.40174	0.227725
2	0.219343	-0.454209	-0.0681147
3	-1.85005	0.657609	0.941113
1	-0.579734	0.0752055	-0.239971
3	0.276071	-0.158681	-0.0134141
2	0.227181	-0.770509	-0.0822569
4	0.560433	-0.998133	-0.076079
3	-0.816503	-0.0574727	-0.139869
4	0.673825	-1.0049	0.0392783
4	-0.573218	0.0232644	-0.162688
1	-1.29566	0.270546	-0.105891
3	0.147465	-0.715569	-0.0603881
4	-0.281309	-0.422154	-0.0103043
1	-1.28164	0.261744	-0.0168583
4	1.70389	2.58037	2.62351
1	-0.0717166	-0.565989	-0.0816915
1	-1.47507	0.393377	-0.0677172
1	-0.372961	-0.360741	-0.149155
1	-1.10978	0.143665	-0.0711628
1	-1.48991	0.402857	-0.15039
1	-1.16234	0.179501	-0.079097
1	-1.89603	0.681169	-0.0708995
1	-1.02248	0.0833506	-0.138869
3	0.110853	-0.686548	0.37658
1	-1.18018	0.191078	-0.155634
2	2.79951	1.77711	-0.661963
3	-1.35334	0.309798	-0.120612
2	0.152398	-0.718342	-0.00440512
1	-0.630606	-0.18356	-0.0312699
1	0.146684	1.67379	-0.303351
1	-0.314091	-0.400887	-0.134895
2	1.95537	0.241069	-0.482758
1	-0.108579	-0.559815	-0.0708914
3	-0.390271	-0.347977	-0.0414818
1	-0.536049	-0.265517	-0.0999821
1	-0.881412	1.69393	-0.619733
3	0.444205	0.130218	-0.407478
3	-0.529608	-0.270138	-0.122006
2	0.609875	-1.05336	0.0787391
1	0.263331	-0.795007	-0.070028
1	-1.6786	0.532186	-0.109996
4	0.99731	-1.31774	0.369103
4	-0.0256278	1.78203	-0.777973
3	0.995843	0.176528	-0.357104
4	0.44712	1.43802	-0.79436
3	-0.251922	-0.461023	-0.0753894
1	-0.739427	0.123498	-0.166731
3	0.914795	-1.26443	-0.0479424
4	1.04718	-1.35547	-0.00645093
1	-3.20501	1.70959	14.1343
4	1.78786	2.72672	1.82964
2	-0.133232	1.28492	-0.703386
4	1.8867	1.25422	-0.33802
2	0.565827	0.39719	-0.559097
4	1.59016	-1.70118	-0.00400909
3	-0.0215991	-0.619311	-0.0399382
4	1.48759	0.554336	-0.676778
1	-0.505746	-0.269495	-0.0895754
3	1.85877	3.44659	-0.59015
3	1.39564	-1.59564	-0.0342995
4	2.72102	2.08366	0.555829
4	0.95897	-1.2925	0.245052
3	3.01277	1.68868	0.173544
2	-1.16067	0.178313	-0.100441
2	-0.512532	1.30863	-0.404362
4	-0.0747941	-0.564029	-0.0820251
3	0.851314	0.430101	-0.690178
3	1.48758	0.147822	-0.578349
3	0.0232644	-0.650608	-0.0618518
4	-0.0769784	-0.575909	0.417718
1	-1.13505	0.160717	-0.106615
3	0.297041	-0.839384	-0.0870688
2	-0.399505	-0.358769	0.0108602
4	-0.418356	-0.19772	0.915927
4	0.478316	-0.936548	0.497167
1	-0.860934	-0.0419867	-0.11944
4	0.851201	-1.19524	0.094338
1	-1.25721	0.243985	-0.119937
1	-0.882002	-0.0270252	-0.0713704
1	-0.350837	0.821418	-0.542936
1	-0.229074	1.15299	-0.631452
4	1.2302	-1.4555	-0.0102507
1	0.136266	1.30391	0.407751
4	0.0679416	0.798176	-0.377681
4	0.764485	-1.13043	0.653783
2	-0.0673656	-0.588082	-0.0570166
1	0.0841367	-0.692299	-0.0529221
1	-1.50013	0.409996	-0.133828
4	-0.395544	-0.344662	-0.0943739
4	-0.835958	-0.0437219	-0.0929535
1	0.571321	-1.00544	-0.0667764
1	-0.271108	0.800954	-0.217955
1	-0.495737	1.25722	-0.608876
1	-1.30702	0.278278	-0.104072
4	-0.361329	-0.385764	-0.0728057
1	0.194319	0.298688	-0.209722
2	-0.767866	-0.104031	0.089488
4	-0.481309	-0.286149	-0.101766
2	0.213174	1.88168	-0.578939
1	-1.45699	0.405564	2.39223
2	0.266148	-0.649382	0.0068595
2	-0.00409958	0.767061	-0.173003
2	-0.305549	1.31557	-0.643305
2	0.976887	1.29084	-0.748952
2	3.01072	1.02902	-0.262601
2	0.281291	-0.82709	0.0643009
1	0.265241	1.38704	-0.458096
2	-0.586645	-0.0294568	0.314752
2	0.38975	-0.880266	0.0549027
2	1.23713	-0.662531	-0.315574
2	1.82984	-1.86443	0.072423
2	0.85245	-0.60275	-0.30424
2	0.45246	0.0011964	-0.34946
2	-0.684529	-0.963722	0.213134
2	-0.68255	-2.15428	0.546535
2	-0.41168	0.88979	-0.52929
2	-0.126934	0.108158	0.162412
