# Supplementary material for: Lung Radiomics Features Selection for COPD Stage Classification Based on Auto-Metric Graph Neural Network
Source: Diagnostics (Basel). 2022 Sep 20;12(10):2274. doi: 10.3390/diagnostics12102274 (PMC9600898; doi:10.3390/diagnostics12102274)
Supplement: Supplementary file 1 [file diagnostics-12-02274-s001.zip › Experiment 4/Radiomics risk factors PCA(4).xlsx]

## Sheet: Sheet1
label
3	-0.29904	-0.384403	2.5789	-2.12223
4	0.972968	-1.27923	0.0162653	-0.270717
3	-0.087619	-0.550363	0.213691	-0.22928
3	-0.581918	-0.217412	-0.0795462	0.0385386
3	0.567178	1.75884	-1.00229	-0.136915
4	1.1513	1.47269	-0.730673	0.494485
3	-0.0142548	0.821169	-0.523746	-0.0993247
2	-0.0495456	-0.599213	0.0511415	0.241324
3	0.332189	1.08962	-0.593167	0.150506
3	-1.28288	0.262029	-0.0630298	-0.120053
3	0.561823	-1.02064	0.0687357	0.51472
3	-0.317981	-0.414665	0.0193364	-0.00238612
1	-0.710786	-0.12908	-0.0811514	-0.253233
4	0.264566	-0.794018	0.137293	0.312513
4	0.314366	-0.827745	0.145378	0.29149
3	-0.521899	0.497848	-0.293565	0.0268243
3	1.1971	-1.45823	-0.0145711	-0.493429
3	-0.242137	-0.468157	-0.109219	-0.346061
2	0.516451	0.291012	-0.31474	0.500627
2	-0.956494	0.084153	0.109443	0.00728343
1	-2.82215	1.31372	-0.128729	-0.202481
4	0.560921	-1.01757	0.24524	0.341157
2	-0.457841	-0.148696	-0.162355	-0.282248
4	0.41074	-0.915775	0.147628	0.728663
3	0.313383	-0.850824	-0.0977371	-0.44276
3	-1.72588	0.564628	-0.0963919	-0.260841
3	-0.841998	-0.0549451	-0.113319	-0.309729
3	-0.496589	-0.275664	-0.0896223	-0.304902
3	0.802847	-1.18316	0.392567	0.269046
3	-0.267746	-0.446787	0.362213	2.49892
4	0.138824	-0.701415	0.786095	-0.0775953
3	1.12052	-1.37931	0.0350218	-0.153932
3	-0.0737274	-0.562582	0.113917	0.310792
3	0.248489	-0.784157	-0.0298582	-0.34588
3	0.346034	-0.851886	-0.112917	-0.345091
3	-0.462434	-0.298962	-0.0883545	-0.244479
3	-1.92659	0.701569	-0.130623	-0.216165
2	1.05229	-1.33169	0.199668	0.343012
2	-0.424642	-0.323743	-0.049353	-0.2717
3	0.936369	0.127755	-0.494448	-0.121876
3	-1.1922	0.199767	-0.0944699	-0.254899
3	1.07522	0.148672	-0.161537	1.35305
1	-0.922878	0.0153487	-0.129069	-0.312029
3	-0.761066	1.00077	-0.241017	-0.0478992
3	0.935307	0.341094	0.0333996	-0.240122
2	0.495495	-0.0192977	-0.400041	-0.0803691
1	1.56089	-0.669562	-0.373506	-0.13741
4	0.790358	-0.0187678	-0.462454	-0.244904
3	-0.482729	-0.302529	-0.121991	-0.364655
4	0.214587	0.229707	-0.326152	0.163091
4	-0.075767	0.299335	-0.335788	-0.136684
3	0.00191481	0.265191	-0.282217	0.0312667
1	-1.37277	0.323117	-0.11681	-0.285943
3	0.058003	-0.65429	-0.046414	-0.207392
1	0.888869	-1.22251	-0.0717812	-0.368603
4	0.576392	-1.03017	0.0985808	-0.117341
1	-1.13643	0.163113	0.0506683	-0.323316
4	-0.23715	-0.449197	0.320474	0.281983
1	0.0334187	-0.637826	-0.0774448	-0.221973
1	-1.34175	0.302152	-0.072954	-0.181916
1	-1.68746	0.831696	-0.241714	-0.270978
1	-1.73562	0.571044	-0.124175	-0.274854
2	-0.725276	-0.119552	-0.119229	-0.294024
1	-0.314179	0.908796	-0.600991	-0.227487
1	-0.500148	0.391226	-0.235731	-0.141044
1	-1.41623	0.461308	-0.107569	-0.187429
1	-1.1395	1.74824	-0.670096	-0.141875
1	0.776537	2.61243	-0.78138	0.274661
2	0.308607	-0.823532	0.152385	0.114381
3	0.375033	-0.852958	4.13417	2.88508
1	-0.587312	-0.214242	-0.158486	-0.387454
2	1.11907	-1.1475	0.250437	0.8196
2	0.018713	-0.647572	-0.0753976	-0.283941
3	-0.174937	-0.495364	-0.0724669	-0.336813
2	0.496943	-0.953224	0.0495084	0.0794846
1	-0.38449	0.133142	-0.145647	-0.132735
2	-0.181541	-0.491052	-0.10313	-0.354559
1	-0.383361	-0.349539	0.214457	0.0866386
1	-1.05746	0.0933455	-0.13507	-0.322017
2	0.617947	-1.03623	0.0335388	0.231237
1	-0.0581019	-0.575309	-0.0812062	-0.360507
3	-0.27857	-0.208191	-0.11104	-0.0276649
1	-0.630783	-0.184398	-0.139681	-0.321874
4	0.105762	-0.681162	0.535969	-0.00512532
1	-0.289846	-0.416853	-0.0760768	-0.159347
3	0.0405498	-0.347597	-0.124038	-0.201248
3	-0.371149	-0.361631	-0.122036	-0.399745
2	0.864368	-1.2279	0.104541	0.556081
2	-0.359005	-0.370307	-0.149541	-0.312637
1	0.30909	-0.826536	-0.0868172	-0.0842343
1	-1.47417	0.392374	-0.113354	-0.266961
4	0.921214	-1.26158	0.723923	-0.0291116
4	-1.20024	0.206363	-0.0611989	-0.1255
4	0.375487	-0.8711	-0.0230705	-0.343359
1	-1.14978	0.171212	-0.0497971	-0.00917125
3	0.36124	-0.860486	0.0864537	0.262788
1	-0.779759	-0.0813211	-0.0275346	-0.157311
4	-0.554493	-0.235944	-0.0989224	-0.354837
3	-0.453337	0.0681501	-0.262267	-0.263069
3	0.449085	-0.919006	0.242127	0.27381
4	2.40785	-1.28066	2.10839	0.0113144
3	-0.0140924	-0.624783	-0.0662365	-0.334966
1	-0.713293	-0.143064	-0.0594948	-0.297729
3	0.851324	-1.22087	-0.0686797	-0.491913
4	1.05323	-1.3349	-0.0578869	-0.273546
1	-1.4677	0.388591	-0.0425343	-0.0965963
4	0.652598	0.909782	0.509288	0.0356636
4	-1.00356	0.074439	0.280874	-0.0333256
4	0.903027	-1.23122	0.00723753	-0.421065
4	0.779326	-1.14477	0.276956	0.380937
2	0.0940502	-0.699286	-0.0555306	-0.285744
4	1.33513	-1.52683	0.0282925	-0.132494
4	1.87479	-0.994402	-0.280984	-0.0921184
3	0.0810509	-0.669723	-0.0120262	-0.00264174
1	-1.55475	0.447248	-0.133879	-0.232103
4	0.749488	-1.12652	0.00292156	0.195866
2	-0.982884	0.0563668	-0.130464	-0.252024
1	-1.94175	0.71193	-0.125551	-0.252485
3	-0.807822	-0.0622378	-0.0223587	-0.19
3	1.3043	-1.50658	-0.0856891	-0.462959
4	0.703611	-1.1143	0.412764	0.476985
3	-0.846996	-0.0361729	-0.098485	-0.277765
4	0.508384	-0.961495	0.0546712	0.110819
3	0.790897	-1.15188	0.334395	0.485024
2	-0.698031	-0.138158	-0.112746	-0.30035
4	0.503172	-0.959208	-0.106688	-0.358469
2	-0.460066	-0.299186	0.0291808	-0.180241
2	0.130464	-0.0240525	-0.0443943	0.579195
4	-0.846748	-0.0365642	-0.112506	-0.251192
2	-0.219752	-0.464857	-0.0898707	-0.35007
3	0.0293717	-0.635533	-0.123037	-0.325165
3	0.964158	-0.162426	-0.269694	0.210707
3	-0.342212	-0.399094	-0.0905151	-0.228085
1	-1.26131	0.246836	-0.126255	-0.311169
3	0.638877	-0.417634	-0.313609	-0.228385
4	0.169307	-0.740498	0.991127	-0.392905
2	-0.697053	-0.137759	0.00250954	-0.159085
4	1.68495	2.86456	3.08866	-2.45915
4	1.32189	1.04094	0.175994	0.489114
4	-0.304152	-0.404261	0.222836	0.251445
4	0.541229	-0.985008	-0.0844166	-0.329356
4	-0.734656	-0.110797	0.14649	0.326204
4	0.423562	-0.899783	0.420732	0.636409
1	-0.907884	0.00504511	-0.136555	-0.313344
1	-1.20383	0.207624	-0.111209	-0.285444
1	-1.10617	0.140555	-0.146644	-0.317994
1	-0.955228	0.0231614	-0.106536	-0.2107
4	1.04544	-1.35277	0.161798	0.253013
1	-2.38176	1.40508	-0.19815	-0.0746174
4	0.837478	1.6908	-0.623289	0.475281
4	0.764843	-1.13235	0.474836	0.0192782
2	0.0479931	-0.646898	0.0193057	-0.0522829
1	0.167286	-0.48501	-0.148694	0.00229947
1	-0.498827	-0.0723063	-0.181276	-0.275634
4	-0.617206	-0.193154	-0.102838	-0.443844
4	-0.4134	0.44894	-0.37261	-0.155104
1	0.200953	-0.752519	-0.0767714	-0.211065
1	-0.167767	-0.499286	0.0301854	0.0392715
1	-0.586484	-0.213052	0.0535582	0.541061
1	-2.12673	0.838915	-0.0571281	0.598606
1	-1.48747	0.401818	-0.0850147	-0.250838
4	-0.554035	-0.253332	-0.107361	-0.269046
1	-0.149317	0.0620207	-0.160909	-0.0639904
2	1.39726	2.97888	-0.270895	0.282491
2	-0.809608	-0.0750928	0.107116	-0.26426
4	1.05111	1.16159	0.773279	-0.428228
4	-0.193644	-0.50129	-0.0824092	-0.323021
1	-1.81052	0.612035	-0.136443	-0.245775
2	0.545854	0.930037	0.0555174	0.409276
1	-0.0735299	1.78519	-0.476084	0.381391
2	0.0337711	-0.637042	0.0303232	-0.162526
2	0.00217912	-0.633985	0.122413	0.423952
4	2.74236	1.4384	1.07654	0.566018
2	-0.802589	0.709841	-0.368096	-0.154493
2	0.942775	1.36284	-0.526882	0.597114
2	1.38127	-1.55529	0.34955	0.932614
2	0.706913	0.608808	-0.493379	0.426209
2	0.605145	0.38237	-0.637831	-0.279961
1	-0.606341	-0.199621	0.00329216	-0.0855422
2	0.257525	1.33038	-0.613735	0.385128
2	-0.0236151	0.823678	-0.560011	-0.125034
2	0.828311	-0.51784	-0.160272	0.213646
2	0.274306	1.49519	-0.713621	0.122803
1	0.268591	0.561706	-0.516995	0.0174287
2	0.896284	-1.25172	-0.0263401	-0.121613
2	0.157224	-3.81128	1.08649	-0.305321
2	0.660146	-1.08934	-0.0734551	-0.258589
2	0.363896	-0.144741	-0.330374	-0.158833
2	0.234334	-0.774244	0.0431089	0.241059
2	-0.508837	-0.267403	-0.112335	-0.287379
2	0.433392	-0.434681	-0.195406	-0.136166
2	1.9119	1.86533	-1.25727	0.153662
4	1.24702	1.04472	-0.727143	0.0470001
2	0.196888	-0.750193	-0.133621	-0.237838
4	2.5838	2.23018	-1.33965	0.244319
2	1.02773	0.513104	-0.607383	0.00696029
2	-0.1391	-0.517102	0.22816	0.278502
3	-0.329737	-0.389484	-0.057768	-0.123615
3	-0.122703	-0.545176	0.212062	-0.088074
3	-1.03827	0.564882	-0.289781	-0.236307
4	0.160645	-0.724841	-0.0659867	-0.189666
3	-1.49904	0.764652	-0.234763	-0.225916
2	-0.574774	-0.221735	-0.044798	0.0679171
3	0.757699	-0.41258	-0.29641	-0.0234748
3	-0.557133	0.369581	-0.312752	-0.161578
1	-0.242249	0.632806	-0.447119	-0.0721837
4	0.287103	-0.81088	-0.0168506	0.184583
4	0.303218	-0.83833	0.469003	0.409594
3	-1.08932	0.116078	-0.0357791	0.131147
3	1.82662	0.0332756	-0.612688	-0.239214
3	-0.107747	0.0386115	-0.309109	-0.253332
2	0.43367	0.199014	-0.259467	0.15305
2	-1.04675	0.102085	0.0912801	-0.0295172
1	-2.71997	1.49064	-0.211807	-0.171092
4	0.504044	-0.978302	0.266584	0.620315
2	-0.270666	-0.035339	-0.224944	-0.218654
4	0.677306	-0.436524	-0.103973	0.786009
3	0.212204	-0.781429	-0.130213	-0.464193
3	-1.79228	0.610253	-0.0743649	-0.257221
3	-1.75439	0.583701	-0.137888	-0.267283
3	-0.305693	-0.405964	-0.0664009	-0.274919
3	0.98153	-0.59765	0.0985511	0.448991
3	0.0469727	0.638445	-0.358846	0.30264
4	3.53342	4.73923	11.3054	-10.1574
3	0.85563	-1.19905	-0.0441965	-0.300685
3	0.288473	0.0763485	-0.378895	-0.196863
3	0.892844	0.48486	-0.661985	-0.0786005
3	-0.672618	-0.155651	-0.123368	-0.273639
3	1.06263	-1.3377	0.322037	0.56822
2	0.185785	-0.740548	-0.00749606	-0.244253
3	0.155056	-0.741582	-0.071995	-0.254179
3	0.355255	-0.856148	0.142083	0.614845
1	-0.871123	-0.020129	-0.139729	-0.323996
3	0.712447	-1.88145	1.91639	-1.18955
3	0.0229598	-0.647057	0.27909	-0.293187
2	0.734791	0.337265	-0.561253	-0.0494337
4	0.256507	-0.790651	-0.110336	-0.3368
3	-0.630111	-0.0715553	-0.17527	-0.33858
4	1.15611	-1.42871	0.189024	0.67321
4	-0.387999	-0.296938	-0.0701431	-0.282694
3	-0.350793	-0.392377	-0.00684818	-0.132854
1	-2.01374	0.76116	-0.126451	-0.268507
3	0.377264	0.707921	-0.30284	0.096439
1	1.00174	-1.12608	-0.149359	-0.291186
4	0.796104	0.118423	-0.0537002	0.275841
1	-1.0563	0.107793	-0.000401946	-0.201939
4	-0.125637	-0.112131	0.384242	1.27702
1	0.5256	-0.160781	-0.248641	-0.0442337
1	-1.45667	0.380768	-0.0740223	-0.219114
1	-0.878193	-0.0302591	-0.140479	-0.351629
1	-2.34521	0.987917	-0.110048	-0.224152
1	-1.84769	0.647547	-0.14142	-0.284252
1	-1.11567	0.134101	-0.0570041	-0.0533242
1	-0.890289	0.704636	-0.256685	-0.194633
1	-0.990318	0.0469716	-0.137066	-0.344128
1	-0.931413	0.00748436	-0.025578	0.0770792
3	0.462596	-0.928833	0.19768	0.569395
1	-1.04351	0.0976372	-0.155938	-0.332656
2	1.13804	-1.41332	0.510098	1.06079
3	-0.730046	-0.116236	-0.112928	-0.316163
2	-0.451266	-0.306632	-0.0904476	0.0318849
2	-0.215413	-0.468315	-0.141024	-0.316882
1	-0.825073	-0.0495705	0.057729	0.331321
2	1.0441	-0.780785	-0.133884	0.365383
1	0.617078	0.507159	-0.575647	-0.120858
3	-0.143514	-0.348664	-0.183353	-0.275788
1	-0.424936	-0.324664	-0.0941785	-0.356576
4	-0.0961746	-0.561455	0.620143	-0.210985
1	-0.163916	-0.521233	-0.0305646	-0.286263
3	-0.389996	-0.348722	-0.118563	-0.426154
1	-0.110763	-1.2154	0.151544	-0.170926
1	-0.529887	1.7542	-0.733686	-0.0133602
4	0.849353	-1.21626	0.271333	0.398719
1	-1.18795	0.184189	-0.0266143	-0.116722
1	-1.25263	0.229192	-0.00336912	-0.0759037
4	0.146193	0.960479	-0.606152	-0.0646317
3	-0.226125	-0.460723	-0.119837	-0.347047
4	1.89662	-1.91953	2.1404	0.252388
3	0.352527	0.230683	-0.450966	-0.225605
1	-0.725444	0.0684689	-0.159088	-0.18593
2	0.0340847	-0.65435	0.328258	0.400113
1	-1.31516	0.270975	-0.125468	-0.327153
3	1.28571	1.38801	-1.05645	-0.0431348
4	1.28723	1.97017	-0.00431951	7.76882
4	1.13754	3.20218	1.0984	-0.488627
4	2.80311	3.02785	0.237022	2.79989
1	-0.830807	-0.0627276	-0.122876	-0.2898
4	1.68573	0.736893	-0.675807	1.28712
1	0.44945	1.95202	-0.959973	0.154512
1	-0.0340763	-0.611022	-0.0652935	-0.0971502
1	-0.993056	0.0492112	-0.111822	-0.261156
1	-1.94841	0.708424	-0.00156528	-0.0879939
4	-0.537945	-0.26284	0.0646143	0.140957
4	0.832043	-1.20106	0.639614	0.396101
2	0.928522	1.36117	-0.899629	0.212595
1	0.681176	0.291635	-0.493378	0.379487
1	-0.330985	0.30982	-0.352136	-0.286795
4	-0.619348	-0.2079	-0.0788711	-0.327575
4	-0.791459	-0.089524	-0.0828267	-0.230879
1	0.447554	-0.942708	-0.0466802	-0.310255
1	-0.574612	-0.219037	0.0771619	-0.32184
1	0.331293	2.11644	-0.668212	0.972624
1	-0.0640266	2.28572	-1.0618	0.0381381
1	-1.41768	0.353761	-0.118565	-0.267727
4	0.592463	1.63963	-0.956882	0.00299965
2	-0.90056	-0.0123679	0.111598	-0.33838
4	-0.476076	-0.306867	-0.102818	-0.375584
2	-0.085635	1.88168	-0.776031	0.272953
1	-1.88065	0.936054	-0.169801	-0.0459467
2	1.46902	1.97054	-0.389853	0.227581
2	1.16704	1.06274	-0.38088	0.777849
2	-0.941384	0.0281581	-0.112619	-0.180257
2	1.034	2.14986	-1.06662	0.556687
2	1.01473	-1.33339	-0.0369277	-0.267099
2	0.0385522	-0.640615	0.00388384	0.203678
1	-0.607225	-0.16522	3.40034	-2.79974
2	-0.434746	-0.334829	-0.0468671	-0.137093
2	0.322089	-0.834188	0.0184748	0.281068
2	0.617139	-1.05933	-0.0308313	-0.26171
2	0.337683	-0.844322	0.0962206	0.214693
2	-0.232635	-0.474254	-0.0698201	-0.266637
4	0.344319	-0.871158	0.0105242	-0.11312
2	0.454033	-0.361559	-0.324243	-0.273431
4	3.10814	3.0633	-1.50063	1.0188
3	-0.287897	-0.433136	0.0760336	-0.50638
3	-0.147029	1.6863	-0.82005	0.0557688
2	-0.663682	-0.160831	-0.0369607	0.0334198
3	1.37763	0.877587	-0.555476	1.30946
3	0.23263	1.05218	-0.702974	0.00392625
1	1.15874	2.28533	-1.1993	0.194663
4	2.17011	2.2083	-1.23606	0.319099
4	0.313783	-0.844781	0.54747	0.311611
3	-1.14836	0.169967	-0.0694567	0.166492
3	2.07588	-0.251389	-0.511717	-0.124505
3	0.9156	1.5558	-0.970042	-0.0300382
2	-0.0781073	-0.559707	0.104442	0.0564741
2	-1.05766	0.11006	0.142711	-0.0917195
1	-2.21808	2.00365	-0.493856	-0.103464
4	0.329059	-0.858312	0.210071	0.412128
2	-0.51151	-0.282535	-0.097823	-0.269821
4	-0.0305967	-0.61234	0.0576956	0.466943
3	-0.440796	-0.108411	-0.196157	-0.345082
3	-1.65712	0.614814	-0.083224	-0.245347
3	-0.842889	-0.0541332	-0.0911859	-0.283995
3	1.57597	3.00341	-1.52726	0.151836
3	0.725035	-1.10764	0.229258	0.245182
4	1.86402	2.37509	2.16445	-1.8081
3	1.10722	-1.39621	-0.0165769	-0.411855
3	-0.159142	-0.505932	-0.0683877	-0.291627
3	0.319542	-0.855033	-0.11115	-0.374378
3	-0.342909	-0.380746	-0.0907301	-0.115564
3	1.15481	-1.40174	0.227725	0.646885
2	0.219343	-0.454209	-0.0681147	-0.21791
3	-1.85005	0.657609	0.941113	10.5308
1	-0.579734	0.0752055	-0.239971	-0.318318
3	0.276071	-0.158681	-0.0134141	-0.0149361
2	0.227181	-0.770509	-0.0822569	-0.214424
4	0.560433	-0.998133	-0.076079	-0.295643
3	-0.816503	-0.0574727	-0.139869	-0.307753
4	0.673825	-1.0049	0.0392783	0.173371
4	-0.573218	0.0232644	-0.162688	-0.166383
1	-1.29566	0.270546	-0.105891	-0.311111
3	0.147465	-0.715569	-0.0603881	-0.215029
4	-0.281309	-0.422154	-0.0103043	-0.181648
1	-1.28164	0.261744	-0.0168583	-0.337096
4	1.70389	2.58037	2.62351	-0.430763
1	-0.0717166	-0.565989	-0.0816915	-0.218924
1	-1.47507	0.393377	-0.0677172	-0.193986
1	-0.372961	-0.360741	-0.149155	-0.401599
1	-1.10978	0.143665	-0.0711628	-0.296375
1	-1.48991	0.402857	-0.15039	-0.324914
1	-1.16234	0.179501	-0.079097	-0.0727071
1	-1.89603	0.681169	-0.0708995	-0.240011
1	-1.02248	0.0833506	-0.138869	-0.297065
3	0.110853	-0.686548	0.37658	0.353005
1	-1.18018	0.191078	-0.155634	-0.342197
2	2.79951	1.77711	-0.661963	1.55831
3	-1.35334	0.309798	-0.120612	-0.320372
2	0.152398	-0.718342	-0.00440512	0.160668
1	-0.630606	-0.18356	-0.0312699	-0.0899952
1	0.146684	1.67379	-0.303351	0.242636
1	-0.314091	-0.400887	-0.134895	-0.314409
2	1.95537	0.241069	-0.482758	1.23385
1	-0.108579	-0.559815	-0.0708914	-0.237462
3	-0.390271	-0.347977	-0.0414818	0.169082
1	-0.536049	-0.265517	-0.0999821	-0.410169
1	-0.881412	1.69393	-0.619733	-0.0566652
3	0.444205	0.130218	-0.407478	-0.157158
3	-0.529608	-0.270138	-0.122006	-0.423675
2	0.609875	-1.05336	0.0787391	0.347203
1	0.263331	-0.795007	-0.070028	-0.0707192
1	-1.6786	0.532186	-0.109996	-0.246365
4	0.99731	-1.31774	0.369103	0.619478
4	-0.0256278	1.78203	-0.777973	-0.0795049
3	0.995843	0.176528	-0.357104	0.57671
4	0.44712	1.43802	-0.79436	0.0136953
3	-0.251922	-0.461023	-0.0753894	-0.283499
1	-0.739427	0.123498	-0.166731	-0.137446
3	0.914795	-1.26443	-0.0479424	-0.334725
4	1.04718	-1.35547	-0.00645093	-0.403857
1	-3.20501	1.70959	14.1343	9.09995
4	1.78786	2.72672	1.82964	-1.20861
2	-0.133232	1.28492	-0.703386	-0.081815
4	1.8867	1.25422	-0.33802	0.207039
2	0.565827	0.39719	-0.559097	-0.205187
4	1.59016	-1.70118	-0.00400909	-0.337016
3	-0.0215991	-0.619311	-0.0399382	0.0585092
4	1.48759	0.554336	-0.676778	0.494791
1	-0.505746	-0.269495	-0.0895754	-0.13557
3	1.85877	3.44659	-0.59015	-0.49317
3	1.39564	-1.59564	-0.0342995	-0.370119
4	2.72102	2.08366	0.555829	-0.504969
4	0.95897	-1.2925	0.245052	1.07156
3	3.01277	1.68868	0.173544	1.09192
2	-1.16067	0.178313	-0.100441	-0.296933
2	-0.512532	1.30863	-0.404362	0.199462
4	-0.0747941	-0.564029	-0.0820251	-0.246869
3	0.851314	0.430101	-0.690178	-0.248581
3	1.48758	0.147822	-0.578349	0.11917
3	0.0232644	-0.650608	-0.0618518	-0.165231
4	-0.0769784	-0.575909	0.417718	-0.261398
1	-1.13505	0.160717	-0.106615	-0.27126
3	0.297041	-0.839384	-0.0870688	-0.218006
2	-0.399505	-0.358769	0.0108602	0.113888
4	-0.418356	-0.19772	0.915927	-0.440375
4	0.478316	-0.936548	0.497167	0.834203
1	-0.860934	-0.0419867	-0.11944	-0.207833
4	0.851201	-1.19524	0.094338	0.435003
1	-1.25721	0.243985	-0.119937	-0.243802
1	-0.882002	-0.0270252	-0.0713704	-0.18499
1	-0.350837	0.821418	-0.542936	-0.198634
1	-0.229074	1.15299	-0.631452	-0.0921733
4	1.2302	-1.4555	-0.0102507	-0.169342
1	0.136266	1.30391	0.407751	-0.211529
4	0.0679416	0.798176	-0.377681	0.259672
4	0.764485	-1.13043	0.653783	-0.0418817
2	-0.0673656	-0.588082	-0.0570166	-0.144971
1	0.0841367	-0.692299	-0.0529221	-0.101803
1	-1.50013	0.409996	-0.133828	-0.327662
4	-0.395544	-0.344662	-0.0943739	-0.464246
4	-0.835958	-0.0437219	-0.0929535	-0.237774
1	0.571321	-1.00544	-0.0667764	-0.290776
1	-0.271108	0.800954	-0.217955	-0.347335
1	-0.495737	1.25722	-0.608876	-0.14102
1	-1.30702	0.278278	-0.104072	-0.261867
4	-0.361329	-0.385764	-0.0728057	-0.288621
1	0.194319	0.298688	-0.209722	0.401934
2	-0.767866	-0.104031	0.089488	-0.326045
4	-0.481309	-0.286149	-0.101766	-0.356281
2	0.213174	1.88168	-0.578939	0.69554
1	-1.45699	0.405564	2.39223	-1.94517
2	0.266148	-0.649382	0.0068595	0.501813
2	-0.00409958	0.767061	-0.173003	0.316445
2	-0.305549	1.31557	-0.643305	-0.0164213
2	0.976887	1.29084	-0.748952	0.438546
2	3.01072	1.02902	-0.262601	1.87957
2	0.281291	-0.82709	0.0643009	0.355758
1	0.265241	1.38704	-0.458096	0.355679
2	-0.586645	-0.0294568	0.314752	0.337062
2	0.38975	-0.880266	0.0549027	0.493194
2	1.23713	-0.662531	-0.315574	-0.158082
2	1.82984	-1.86443	0.072423	0.0583673
2	0.85245	-0.60275	-0.30424	-0.299089
2	0.45246	0.0011964	-0.34946	0.00848297
2	-0.684529	-0.963722	0.213134	-0.301559
2	-0.68255	-2.15428	0.546535	-0.587351
2	-0.41168	0.88979	-0.52929	-0.121422
2	-0.126934	0.108158	0.162412	0.129452
