# Supplementary material for: Lung Radiomics Features Selection for COPD Stage Classification Based on Auto-Metric Graph Neural Network
Source: Diagnostics (Basel). 2022 Sep 20;12(10):2274. doi: 10.3390/diagnostics12102274 (PMC9600898; doi:10.3390/diagnostics12102274)
Supplement: Supplementary file 1 [file diagnostics-12-02274-s001.zip › Experiment 4/Radiomics risk factors PCA(6).xlsx]

## Sheet: Sheet1
label
3	-0.29904	-0.384403	2.5789	-2.12223	-0.770924	-2.47693
4	0.972968	-1.27923	0.0162653	-0.270717	-0.756229	0.107213
3	-0.087619	-0.550363	0.213691	-0.22928	5.2688	2.56224
3	-0.581918	-0.217412	-0.0795462	0.0385386	-0.129554	-0.447724
3	0.567178	1.75884	-1.00229	-0.136915	-0.496491	0.229973
4	1.1513	1.47269	-0.730673	0.494485	-0.630887	0.508536
3	-0.0142548	0.821169	-0.523746	-0.0993247	-0.535437	0.284499
2	-0.0495456	-0.599213	0.0511415	0.241324	-0.0108121	0.859095
3	0.332189	1.08962	-0.593167	0.150506	2.43872	0.260145
3	-1.28288	0.262029	-0.0630298	-0.120053	0.0209226	-0.383152
3	0.561823	-1.02064	0.0687357	0.51472	-0.470597	-0.955623
3	-0.317981	-0.414665	0.0193364	-0.00238612	-0.358219	0.103944
1	-0.710786	-0.12908	-0.0811514	-0.253233	-0.0960688	-0.0826176
4	0.264566	-0.794018	0.137293	0.312513	-0.718267	0.141827
4	0.314366	-0.827745	0.145378	0.29149	-0.176026	-0.0937571
3	-0.521899	0.497848	-0.293565	0.0268243	1.30098	-0.457398
3	1.1971	-1.45823	-0.0145711	-0.493429	1.34976	0.793625
3	-0.242137	-0.468157	-0.109219	-0.346061	-0.343178	-0.122714
2	0.516451	0.291012	-0.31474	0.500627	-0.611672	0.373396
2	-0.956494	0.084153	0.109443	0.00728343	-0.152636	-0.0241625
1	-2.82215	1.31372	-0.128729	-0.202481	0.741218	0.264856
4	0.560921	-1.01757	0.24524	0.341157	2.36928	0.814679
2	-0.457841	-0.148696	-0.162355	-0.282248	0.348584	-0.307546
4	0.41074	-0.915775	0.147628	0.728663	-0.384611	-0.205441
3	0.313383	-0.850824	-0.0977371	-0.44276	-0.224371	-0.16739
3	-1.72588	0.564628	-0.0963919	-0.260841	0.103369	-0.115547
3	-0.841998	-0.0549451	-0.113319	-0.309729	-0.182721	-0.150607
3	-0.496589	-0.275664	-0.0896223	-0.304902	-0.38122	-0.22495
3	0.802847	-1.18316	0.392567	0.269046	-0.365869	0.41205
3	-0.267746	-0.446787	0.362213	2.49892	1.63681	-1.83217
4	0.138824	-0.701415	0.786095	-0.0775953	1.68531	0.131265
3	1.12052	-1.37931	0.0350218	-0.153932	2.42985	1.0369
3	-0.0737274	-0.562582	0.113917	0.310792	0.905236	0.214131
3	0.248489	-0.784157	-0.0298582	-0.34588	0.410015	0.406461
3	0.346034	-0.851886	-0.112917	-0.345091	-0.483863	0.0820928
3	-0.462434	-0.298962	-0.0883545	-0.244479	-0.310166	-0.0958084
3	-1.92659	0.701569	-0.130623	-0.216165	0.162331	-0.0165628
2	1.05229	-1.33169	0.199668	0.343012	0.183012	0.193937
2	-0.424642	-0.323743	-0.049353	-0.2717	1.52877	0.709526
3	0.936369	0.127755	-0.494448	-0.121876	-0.385006	0.0682459
3	-1.1922	0.199767	-0.0944699	-0.254899	0.563436	-0.112833
3	1.07522	0.148672	-0.161537	1.35305	0.948585	-1.17327
1	-0.922878	0.0153487	-0.129069	-0.312029	-0.243929	-0.211672
3	-0.761066	1.00077	-0.241017	-0.0478992	-0.116259	0.00103188
3	0.935307	0.341094	0.0333996	-0.240122	-0.799023	-0.848779
2	0.495495	-0.0192977	-0.400041	-0.0803691	-0.238177	-0.101227
1	1.56089	-0.669562	-0.373506	-0.13741	-0.319708	0.44552
4	0.790358	-0.0187678	-0.462454	-0.244904	-0.738483	-0.0233839
3	-0.482729	-0.302529	-0.121991	-0.364655	-0.397943	-0.146006
4	0.214587	0.229707	-0.326152	0.163091	0.341492	-0.500024
4	-0.075767	0.299335	-0.335788	-0.136684	-0.466147	0.116379
3	0.00191481	0.265191	-0.282217	0.0312667	-0.584536	-0.139992
1	-1.37277	0.323117	-0.11681	-0.285943	0.154427	0.0916972
3	0.058003	-0.65429	-0.046414	-0.207392	-0.428636	-0.0749825
1	0.888869	-1.22251	-0.0717812	-0.368603	-0.758722	-0.0894312
4	0.576392	-1.03017	0.0985808	-0.117341	-0.791177	-0.260346
1	-1.13643	0.163113	0.0506683	-0.323316	-0.120697	-0.282225
4	-0.23715	-0.449197	0.320474	0.281983	-0.309801	-0.853209
1	0.0334187	-0.637826	-0.0774448	-0.221973	-0.206607	-0.150614
1	-1.34175	0.302152	-0.072954	-0.181916	-0.145483	-0.183884
1	-1.68746	0.831696	-0.241714	-0.270978	0.117257	0.0673756
1	-1.73562	0.571044	-0.124175	-0.274854	0.142764	-0.0228418
2	-0.725276	-0.119552	-0.119229	-0.294024	-0.2841	-0.116408
1	-0.314179	0.908796	-0.600991	-0.227487	-0.542101	-0.115255
1	-0.500148	0.391226	-0.235731	-0.141044	-0.405773	-0.174359
1	-1.41623	0.461308	-0.107569	-0.187429	-0.159362	-0.120714
1	-1.1395	1.74824	-0.670096	-0.141875	-0.236029	-0.0620934
1	0.776537	2.61243	-0.78138	0.274661	-0.224545	0.0119547
2	0.308607	-0.823532	0.152385	0.114381	1.14737	-0.298801
3	0.375033	-0.852958	4.13417	2.88508	2.0565	-6.71442
1	-0.587312	-0.214242	-0.158486	-0.387454	-0.362674	-0.0840455
2	1.11907	-1.1475	0.250437	0.8196	-0.242407	0.173456
2	0.018713	-0.647572	-0.0753976	-0.283941	0.132506	-0.177023
3	-0.174937	-0.495364	-0.0724669	-0.336813	0.146907	-0.124689
2	0.496943	-0.953224	0.0495084	0.0794846	0.42266	0.204759
1	-0.38449	0.133142	-0.145647	-0.132735	-0.107541	-0.212636
2	-0.181541	-0.491052	-0.10313	-0.354559	-0.355904	-0.207057
1	-0.383361	-0.349539	0.214457	0.0866386	0.812072	0.240087
1	-1.05746	0.0933455	-0.13507	-0.322017	-0.299867	-0.204602
2	0.617947	-1.03623	0.0335388	0.231237	-0.102328	0.264254
1	-0.0581019	-0.575309	-0.0812062	-0.360507	-0.457621	-0.17624
3	-0.27857	-0.208191	-0.11104	-0.0276649	-0.426855	0.180782
1	-0.630783	-0.184398	-0.139681	-0.321874	-0.232	-0.0168174
4	0.105762	-0.681162	0.535969	-0.00512532	-0.344418	-0.42313
1	-0.289846	-0.416853	-0.0760768	-0.159347	-0.389109	0.022843
3	0.0405498	-0.347597	-0.124038	-0.201248	-0.509178	-0.268325
3	-0.371149	-0.361631	-0.122036	-0.399745	-0.205518	0.0237984
2	0.864368	-1.2279	0.104541	0.556081	1.54277	0.929144
2	-0.359005	-0.370307	-0.149541	-0.312637	-0.567037	-0.330409
1	0.30909	-0.826536	-0.0868172	-0.0842343	-0.682772	-0.0364151
1	-1.47417	0.392374	-0.113354	-0.266961	0.0126533	-0.135817
4	0.921214	-1.26158	0.723923	-0.0291116	-0.596205	-0.595896
4	-1.20024	0.206363	-0.0611989	-0.1255	1.74521	0.852514
4	0.375487	-0.8711	-0.0230705	-0.343359	-0.485474	-0.0866051
1	-1.14978	0.171212	-0.0497971	-0.00917125	0.0113531	-0.192104
3	0.36124	-0.860486	0.0864537	0.262788	-0.0368823	-0.512392
1	-0.779759	-0.0813211	-0.0275346	-0.157311	-0.000725044	-0.0833303
4	-0.554493	-0.235944	-0.0989224	-0.354837	-0.0824447	0.115857
3	-0.453337	0.0681501	-0.262267	-0.263069	-0.423216	0.0213012
3	0.449085	-0.919006	0.242127	0.27381	-0.714613	0.210732
4	2.40785	-1.28066	2.10839	0.0113144	0.410769	-0.354309
3	-0.0140924	-0.624783	-0.0662365	-0.334966	-0.290275	-0.213676
1	-0.713293	-0.143064	-0.0594948	-0.297729	-0.147135	-0.144904
3	0.851324	-1.22087	-0.0686797	-0.491913	-0.43856	-0.0510871
4	1.05323	-1.3349	-0.0578869	-0.273546	-0.714218	-0.0804853
1	-1.4677	0.388591	-0.0425343	-0.0965963	0.187785	-0.212802
4	0.652598	0.909782	0.509288	0.0356636	-1.01746	-0.309787
4	-1.00356	0.074439	0.280874	-0.0333256	-0.292368	-0.0719892
4	0.903027	-1.23122	0.00723753	-0.421065	-0.185199	-0.0221555
4	0.779326	-1.14477	0.276956	0.380937	1.16461	-0.933052
2	0.0940502	-0.699286	-0.0555306	-0.285744	-0.461223	-0.351644
4	1.33513	-1.52683	0.0282925	-0.132494	1.27429	-0.230328
4	1.87479	-0.994402	-0.280984	-0.0921184	-0.222406	0.602014
3	0.0810509	-0.669723	-0.0120262	-0.00264174	-0.652278	-0.164348
1	-1.55475	0.447248	-0.133879	-0.232103	0.0157345	-0.119429
4	0.749488	-1.12652	0.00292156	0.195866	1.11642	-0.160355
2	-0.982884	0.0563668	-0.130464	-0.252024	-0.315509	-0.168031
1	-1.94175	0.71193	-0.125551	-0.252485	0.56281	-0.058679
3	-0.807822	-0.0622378	-0.0223587	-0.19	-0.198604	-0.00140678
3	1.3043	-1.50658	-0.0856891	-0.462959	-0.647891	0.0235392
4	0.703611	-1.1143	0.412764	0.476985	0.834735	-0.15964
3	-0.846996	-0.0361729	-0.098485	-0.277765	-0.0717609	-0.106804
4	0.508384	-0.961495	0.0546712	0.110819	-0.413455	0.214154
3	0.790897	-1.15188	0.334395	0.485024	-0.808666	0.186746
2	-0.698031	-0.138158	-0.112746	-0.30035	-0.244264	-0.0233615
4	0.503172	-0.959208	-0.106688	-0.358469	-0.683207	-0.088571
2	-0.460066	-0.299186	0.0291808	-0.180241	0.305128	0.212045
2	0.130464	-0.0240525	-0.0443943	0.579195	-0.433021	0.00384697
4	-0.846748	-0.0365642	-0.112506	-0.251192	-0.3647	-0.143844
2	-0.219752	-0.464857	-0.0898707	-0.35007	-0.39289	0.0282171
3	0.0293717	-0.635533	-0.123037	-0.325165	-0.603188	-0.101687
3	0.964158	-0.162426	-0.269694	0.210707	-0.52489	0.600978
3	-0.342212	-0.399094	-0.0905151	-0.228085	-0.380352	-0.14902
1	-1.26131	0.246836	-0.126255	-0.311169	0.145924	0.0756165
3	0.638877	-0.417634	-0.313609	-0.228385	-0.657582	0.0422171
4	0.169307	-0.740498	0.991127	-0.392905	0.41093	-0.166963
2	-0.697053	-0.137759	0.00250954	-0.159085	-0.268123	-0.425244
4	1.68495	2.86456	3.08866	-2.45915	0.298868	-1.80657
4	1.32189	1.04094	0.175994	0.489114	-0.344058	0.392817
4	-0.304152	-0.404261	0.222836	0.251445	-0.383544	-0.227364
4	0.541229	-0.985008	-0.0844166	-0.329356	-0.600758	0.00911936
4	-0.734656	-0.110797	0.14649	0.326204	-0.341322	0.671974
4	0.423562	-0.899783	0.420732	0.636409	0.273361	-0.34675
1	-0.907884	0.00504511	-0.136555	-0.313344	-0.264256	-0.154829
1	-1.20383	0.207624	-0.111209	-0.285444	-0.0771774	-0.0213588
1	-1.10617	0.140555	-0.146644	-0.317994	-0.143696	-0.0363041
1	-0.955228	0.0231614	-0.106536	-0.2107	-0.251409	-0.084703
4	1.04544	-1.35277	0.161798	0.253013	-0.154785	0.174396
1	-2.38176	1.40508	-0.19815	-0.0746174	0.60424	0.162316
4	0.837478	1.6908	-0.623289	0.475281	-0.625947	1.31406
4	0.764843	-1.13235	0.474836	0.0192782	-0.256471	0.159044
2	0.0479931	-0.646898	0.0193057	-0.0522829	-0.317792	0.127194
1	0.167286	-0.48501	-0.148694	0.00229947	-0.34438	-0.0761903
1	-0.498827	-0.0723063	-0.181276	-0.275634	0.274117	-0.0440115
4	-0.617206	-0.193154	-0.102838	-0.443844	0.750934	0.348328
4	-0.4134	0.44894	-0.37261	-0.155104	-0.351533	-0.0624377
1	0.200953	-0.752519	-0.0767714	-0.211065	0.476367	-0.113889
1	-0.167767	-0.499286	0.0301854	0.0392715	-0.280671	0.232069
1	-0.586484	-0.213052	0.0535582	0.541061	0.284064	-0.80602
1	-2.12673	0.838915	-0.0571281	0.598606	0.753434	-0.30826
1	-1.48747	0.401818	-0.0850147	-0.250838	0.0672979	-0.0222428
4	-0.554035	-0.253332	-0.107361	-0.269046	-0.470434	-0.156718
1	-0.149317	0.0620207	-0.160909	-0.0639904	2.20473	1.45473
2	1.39726	2.97888	-0.270895	0.282491	1.02475	1.46643
2	-0.809608	-0.0750928	0.107116	-0.26426	-0.0932551	-0.145651
4	1.05111	1.16159	0.773279	-0.428228	-1.05178	-1.46966
4	-0.193644	-0.50129	-0.0824092	-0.323021	0.466016	-0.0888795
1	-1.81052	0.612035	-0.136443	-0.245775	0.127888	-0.020019
2	0.545854	0.930037	0.0555174	0.409276	-0.734579	0.0480932
1	-0.0735299	1.78519	-0.476084	0.381391	0.297333	0.11291
2	0.0337711	-0.637042	0.0303232	-0.162526	-0.506471	-0.223998
2	0.00217912	-0.633985	0.122413	0.423952	0.295736	0.607355
4	2.74236	1.4384	1.07654	0.566018	-1.68691	0.809608
2	-0.802589	0.709841	-0.368096	-0.154493	-0.144993	0.0395782
2	0.942775	1.36284	-0.526882	0.597114	-0.768109	-0.173029
2	1.38127	-1.55529	0.34955	0.932614	-0.433523	-0.253363
2	0.706913	0.608808	-0.493379	0.426209	-0.622513	0.71308
2	0.605145	0.38237	-0.637831	-0.279961	-0.879608	-0.111866
1	-0.606341	-0.199621	0.00329216	-0.0855422	0.0405859	-0.169773
2	0.257525	1.33038	-0.613735	0.385128	-0.630625	-0.388602
2	-0.0236151	0.823678	-0.560011	-0.125034	-0.385754	-0.0294995
2	0.828311	-0.51784	-0.160272	0.213646	-0.489302	0.331344
2	0.274306	1.49519	-0.713621	0.122803	-0.727928	-0.128157
1	0.268591	0.561706	-0.516995	0.0174287	-0.922901	-0.0810486
2	0.896284	-1.25172	-0.0263401	-0.121613	0.45377	-0.49351
2	0.157224	-3.81128	1.08649	-0.305321	-0.263926	-0.128494
2	0.660146	-1.08934	-0.0734551	-0.258589	-0.722083	0.118958
2	0.363896	-0.144741	-0.330374	-0.158833	-0.906338	-0.0852348
2	0.234334	-0.774244	0.0431089	0.241059	-0.180961	0.168179
2	-0.508837	-0.267403	-0.112335	-0.287379	-0.198948	0.15907
2	0.433392	-0.434681	-0.195406	-0.136166	-0.504778	-0.0122959
2	1.9119	1.86533	-1.25727	0.153662	-0.625112	0.738754
4	1.24702	1.04472	-0.727143	0.0470001	-0.0417981	-0.539631
2	0.196888	-0.750193	-0.133621	-0.237838	-0.619003	-0.217318
4	2.5838	2.23018	-1.33965	0.244319	1.28333	1.86854
2	1.02773	0.513104	-0.607383	0.00696029	-0.997374	0.112807
2	-0.1391	-0.517102	0.22816	0.278502	1.06635	-0.0290674
3	-0.329737	-0.389484	-0.057768	-0.123615	0.388596	-0.175787
3	-0.122703	-0.545176	0.212062	-0.088074	5.71439	2.65933
3	-1.03827	0.564882	-0.289781	-0.236307	-0.166686	-0.0282842
4	0.160645	-0.724841	-0.0659867	-0.189666	-0.464793	0.0196768
3	-1.49904	0.764652	-0.234763	-0.225916	0.117079	0.164146
2	-0.574774	-0.221735	-0.044798	0.0679171	0.155648	0.0999193
3	0.757699	-0.41258	-0.29641	-0.0234748	-0.785107	-0.760434
3	-0.557133	0.369581	-0.312752	-0.161578	-0.311337	-0.0116646
1	-0.242249	0.632806	-0.447119	-0.0721837	-0.358355	0.214867
4	0.287103	-0.81088	-0.0168506	0.184583	-0.640251	-0.0362208
4	0.303218	-0.83833	0.469003	0.409594	-0.487077	0.485478
3	-1.08932	0.116078	-0.0357791	0.131147	1.03153	-0.356396
3	1.82662	0.0332756	-0.612688	-0.239214	1.77774	1.67288
3	-0.107747	0.0386115	-0.309109	-0.253332	-0.443111	0.0776571
2	0.43367	0.199014	-0.259467	0.15305	-0.468962	0.105409
2	-1.04675	0.102085	0.0912801	-0.0295172	-0.202545	-0.177786
1	-2.71997	1.49064	-0.211807	-0.171092	0.669043	0.242495
4	0.504044	-0.978302	0.266584	0.620315	2.21942	1.56859
2	-0.270666	-0.035339	-0.224944	-0.218654	0.523059	-0.373366
4	0.677306	-0.436524	-0.103973	0.786009	-0.310022	-0.0469504
3	0.212204	-0.781429	-0.130213	-0.464193	-0.336441	-0.163824
3	-1.79228	0.610253	-0.0743649	-0.257221	0.120118	-0.0258521
3	-1.75439	0.583701	-0.137888	-0.267283	0.115985	-0.0125619
3	-0.305693	-0.405964	-0.0664009	-0.274919	-0.483423	-0.339888
3	0.98153	-0.59765	0.0985511	0.448991	-0.643477	0.326279
3	0.0469727	0.638445	-0.358846	0.30264	0.529046	-0.523824
4	3.53342	4.73923	11.3054	-10.1574	4.17418	-4.16098
3	0.85563	-1.19905	-0.0441965	-0.300685	1.97982	0.529322
3	0.288473	0.0763485	-0.378895	-0.196863	0.0990674	0.236896
3	0.892844	0.48486	-0.661985	-0.0786005	-0.608473	0.497721
3	-0.672618	-0.155651	-0.123368	-0.273639	-0.28899	-0.0560691
3	1.06263	-1.3377	0.322037	0.56822	-0.184172	0.908418
2	0.185785	-0.740548	-0.00749606	-0.244253	1.93515	0.84858
3	0.155056	-0.741582	-0.071995	-0.254179	-0.251754	0.0320498
3	0.355255	-0.856148	0.142083	0.614845	0.0637216	-0.432728
1	-0.871123	-0.020129	-0.139729	-0.323996	-0.316615	-0.173346
3	0.712447	-1.88145	1.91639	-1.18955	-0.293668	-0.0449035
3	0.0229598	-0.647057	0.27909	-0.293187	-0.553931	-0.457932
2	0.734791	0.337265	-0.561253	-0.0494337	-0.37492	-0.328138
4	0.256507	-0.790651	-0.110336	-0.3368	-0.585701	-0.0249705
3	-0.630111	-0.0715553	-0.17527	-0.33858	-0.312693	-0.0972616
4	1.15611	-1.42871	0.189024	0.67321	0.871189	-0.620933
4	-0.387999	-0.296938	-0.0701431	-0.282694	-0.322489	-0.0657513
3	-0.350793	-0.392377	-0.00684818	-0.132854	-0.398073	-0.251909
1	-2.01374	0.76116	-0.126451	-0.268507	0.390724	0.124492
3	0.377264	0.707921	-0.30284	0.096439	-0.686961	-0.176019
1	1.00174	-1.12608	-0.149359	-0.291186	-0.623632	0.159113
4	0.796104	0.118423	-0.0537002	0.275841	-0.917078	-0.49301
1	-1.0563	0.107793	-0.000401946	-0.201939	-0.199859	0.0545222
4	-0.125637	-0.112131	0.384242	1.27702	-0.447352	-0.396098
1	0.5256	-0.160781	-0.248641	-0.0442337	-0.266768	-0.0399365
1	-1.45667	0.380768	-0.0740223	-0.219114	-0.0443505	-0.313039
1	-0.878193	-0.0302591	-0.140479	-0.351629	-0.296027	-0.101468
1	-2.34521	0.987917	-0.110048	-0.224152	0.477034	0.111571
1	-1.84769	0.647547	-0.14142	-0.284252	0.263797	0.0968466
1	-1.11567	0.134101	-0.0570041	-0.0533242	-0.0521874	-0.0571379
1	-0.890289	0.704636	-0.256685	-0.194633	-0.411885	-0.208605
1	-0.990318	0.0469716	-0.137066	-0.344128	-0.271878	-0.198093
1	-0.931413	0.00748436	-0.025578	0.0770792	-0.0764448	0.00503555
3	0.462596	-0.928833	0.19768	0.569395	0.650345	-0.495358
1	-1.04351	0.0976372	-0.155938	-0.332656	-0.237794	-0.142416
2	1.13804	-1.41332	0.510098	1.06079	-0.864652	1.75956
3	-0.730046	-0.116236	-0.112928	-0.316163	-0.0253482	-0.125182
2	-0.451266	-0.306632	-0.0904476	0.0318849	0.234654	-0.267879
2	-0.215413	-0.468315	-0.141024	-0.316882	-0.429685	-0.133431
1	-0.825073	-0.0495705	0.057729	0.331321	0.309119	0.4526
2	1.0441	-0.780785	-0.133884	0.365383	-0.244016	0.627485
1	0.617078	0.507159	-0.575647	-0.120858	-0.791363	-0.16389
3	-0.143514	-0.348664	-0.183353	-0.275788	-0.545999	-0.156457
1	-0.424936	-0.324664	-0.0941785	-0.356576	-0.23243	-0.0414088
4	-0.0961746	-0.561455	0.620143	-0.210985	-0.50651	-0.27515
1	-0.163916	-0.521233	-0.0305646	-0.286263	-0.339795	-0.0202891
3	-0.389996	-0.348722	-0.118563	-0.426154	-0.243392	-0.049605
1	-0.110763	-1.2154	0.151544	-0.170926	-0.33454	-0.210171
1	-0.529887	1.7542	-0.733686	-0.0133602	-0.481936	-0.139927
4	0.849353	-1.21626	0.271333	0.398719	0.0179397	-0.5061
1	-1.18795	0.184189	-0.0266143	-0.116722	-0.0333485	-0.145761
1	-1.25263	0.229192	-0.00336912	-0.0759037	0.247357	0.0947196
4	0.146193	0.960479	-0.606152	-0.0646317	-0.635078	0.401423
3	-0.226125	-0.460723	-0.119837	-0.347047	-0.279139	0.0374937
4	1.89662	-1.91953	2.1404	0.252388	0.256417	-1.06605
3	0.352527	0.230683	-0.450966	-0.225605	-0.406917	0.123694
1	-0.725444	0.0684689	-0.159088	-0.18593	-0.152388	-0.0337434
2	0.0340847	-0.65435	0.328258	0.400113	-0.519007	-0.221858
1	-1.31516	0.270975	-0.125468	-0.327153	0.0961956	0.0495473
3	1.28571	1.38801	-1.05645	-0.0431348	-0.700268	0.376331
4	1.28723	1.97017	-0.00431951	7.76882	2.173	-8.48748
4	1.13754	3.20218	1.0984	-0.488627	-1.35274	1.16018
4	2.80311	3.02785	0.237022	2.79989	1.56512	0.843158
1	-0.830807	-0.0627276	-0.122876	-0.2898	-0.25482	-0.0969078
4	1.68573	0.736893	-0.675807	1.28712	-0.95849	0.769846
1	0.44945	1.95202	-0.959973	0.154512	-0.932208	0.124831
1	-0.0340763	-0.611022	-0.0652935	-0.0971502	-0.322259	0.220523
1	-0.993056	0.0492112	-0.111822	-0.261156	-0.164911	-0.194648
1	-1.94841	0.708424	-0.00156528	-0.0879939	0.440569	-0.022036
4	-0.537945	-0.26284	0.0646143	0.140957	-0.345068	0.118407
4	0.832043	-1.20106	0.639614	0.396101	-0.536563	0.229376
2	0.928522	1.36117	-0.899629	0.212595	-0.405677	0.0281392
1	0.681176	0.291635	-0.493378	0.379487	-0.299087	0.0867768
1	-0.330985	0.30982	-0.352136	-0.286795	0.0725333	-0.0258249
4	-0.619348	-0.2079	-0.0788711	-0.327575	0.891683	0.290576
4	-0.791459	-0.089524	-0.0828267	-0.230879	-0.145708	-0.0962506
1	0.447554	-0.942708	-0.0466802	-0.310255	0.485305	-0.295836
1	-0.574612	-0.219037	0.0771619	-0.32184	5.16074	2.8843
1	0.331293	2.11644	-0.668212	0.972624	-0.0351143	-1.07501
1	-0.0640266	2.28572	-1.0618	0.0381381	-0.346483	0.198068
1	-1.41768	0.353761	-0.118565	-0.267727	0.00459427	-0.0655385
4	0.592463	1.63963	-0.956882	0.00299965	-1.07264	-0.0768669
2	-0.90056	-0.0123679	0.111598	-0.33838	-0.0338153	-0.202766
4	-0.476076	-0.306867	-0.102818	-0.375584	0.487706	-0.057853
2	-0.085635	1.88168	-0.776031	0.272953	-0.434446	-0.122011
1	-1.88065	0.936054	-0.169801	-0.0459467	0.582506	0.0747614
2	1.46902	1.97054	-0.389853	0.227581	-0.461542	-0.178788
2	1.16704	1.06274	-0.38088	0.777849	0.372597	1.71517
2	-0.941384	0.0281581	-0.112619	-0.180257	-0.130103	-0.0274199
2	1.034	2.14986	-1.06662	0.556687	-0.821539	-0.494154
2	1.01473	-1.33339	-0.0369277	-0.267099	0.445383	-0.393942
2	0.0385522	-0.640615	0.00388384	0.203678	-0.399481	0.264521
1	-0.607225	-0.16522	3.40034	-2.79974	-1.2738	-2.79281
2	-0.434746	-0.334829	-0.0468671	-0.137093	-0.109711	-0.103651
2	0.322089	-0.834188	0.0184748	0.281068	-0.254958	0.225497
2	0.617139	-1.05933	-0.0308313	-0.26171	-0.733579	0.134235
2	0.337683	-0.844322	0.0962206	0.214693	-0.167718	0.0905232
2	-0.232635	-0.474254	-0.0698201	-0.266637	-0.326654	0.220722
4	0.344319	-0.871158	0.0105242	-0.11312	0.108796	-0.6389
2	0.454033	-0.361559	-0.324243	-0.273431	-0.641471	-0.0806276
4	3.10814	3.0633	-1.50063	1.0188	0.219391	1.91621
3	-0.287897	-0.433136	0.0760336	-0.50638	4.44807	2.63511
3	-0.147029	1.6863	-0.82005	0.0557688	-0.366983	0.422668
2	-0.663682	-0.160831	-0.0369607	0.0334198	0.187231	0.0422063
3	1.37763	0.877587	-0.555476	1.30946	-0.929235	0.228662
3	0.23263	1.05218	-0.702974	0.00392625	-0.54938	0.129076
1	1.15874	2.28533	-1.1993	0.194663	-0.427854	0.473047
4	2.17011	2.2083	-1.23606	0.319099	-1.10279	0.67489
4	0.313783	-0.844781	0.54747	0.311611	-0.264301	0.218983
3	-1.14836	0.169967	-0.0694567	0.166492	1.22128	-0.592934
3	2.07588	-0.251389	-0.511717	-0.124505	2.26758	1.88198
3	0.9156	1.5558	-0.970042	-0.0300382	-0.67527	0.464704
2	-0.0781073	-0.559707	0.104442	0.0564741	-0.339218	-0.0307805
2	-1.05766	0.11006	0.142711	-0.0917195	-0.186922	-0.124477
1	-2.21808	2.00365	-0.493856	-0.103464	0.503334	0.223718
4	0.329059	-0.858312	0.210071	0.412128	1.95469	1.26957
2	-0.51151	-0.282535	-0.097823	-0.269821	0.482548	-0.341809
4	-0.0305967	-0.61234	0.0576956	0.466943	-0.178418	-0.218438
3	-0.440796	-0.108411	-0.196157	-0.345082	-0.121212	-0.105191
3	-1.65712	0.614814	-0.083224	-0.245347	0.0334114	-0.113323
3	-0.842889	-0.0541332	-0.0911859	-0.283995	-0.224262	-0.122724
3	1.57597	3.00341	-1.52726	0.151836	-1.1132	-0.335779
3	0.725035	-1.10764	0.229258	0.245182	-0.421443	-0.101979
4	1.86402	2.37509	2.16445	-1.8081	3.04608	0.587149
3	1.10722	-1.39621	-0.0165769	-0.411855	2.50621	0.910518
3	-0.159142	-0.505932	-0.0683877	-0.291627	0.262265	0.223509
3	0.319542	-0.855033	-0.11115	-0.374378	-0.395817	0.144556
3	-0.342909	-0.380746	-0.0907301	-0.115564	-0.187315	-0.29574
3	1.15481	-1.40174	0.227725	0.646885	-0.139953	0.795298
2	0.219343	-0.454209	-0.0681147	-0.21791	1.86784	1.1011
3	-1.85005	0.657609	0.941113	10.5308	5.84473	-6.97224
1	-0.579734	0.0752055	-0.239971	-0.318318	-0.396492	-0.152206
3	0.276071	-0.158681	-0.0134141	-0.0149361	-0.70467	-0.189283
2	0.227181	-0.770509	-0.0822569	-0.214424	-0.420216	-0.420983
4	0.560433	-0.998133	-0.076079	-0.295643	-0.72932	-0.161104
3	-0.816503	-0.0574727	-0.139869	-0.307753	-0.275148	-0.0923368
4	0.673825	-1.0049	0.0392783	0.173371	0.403047	0.0927717
4	-0.573218	0.0232644	-0.162688	-0.166383	-0.228553	-0.155291
1	-1.29566	0.270546	-0.105891	-0.311111	0.163374	0.0888613
3	0.147465	-0.715569	-0.0603881	-0.215029	-0.503134	-0.00740019
4	-0.281309	-0.422154	-0.0103043	-0.181648	-0.689057	-0.215471
1	-1.28164	0.261744	-0.0168583	-0.337096	0.0066506	-0.138238
4	1.70389	2.58037	2.62351	-0.430763	-1.23069	-4.2537
1	-0.0717166	-0.565989	-0.0816915	-0.218924	-0.243875	-0.0416612
1	-1.47507	0.393377	-0.0677172	-0.193986	-0.0558434	-0.27111
1	-0.372961	-0.360741	-0.149155	-0.401599	-0.479744	-0.135279
1	-1.10978	0.143665	-0.0711628	-0.296375	-0.16707	-0.226036
1	-1.48991	0.402857	-0.15039	-0.324914	-0.0131171	-0.0530444
1	-1.16234	0.179501	-0.079097	-0.0727071	-0.0799958	-0.100675
1	-1.89603	0.681169	-0.0708995	-0.240011	0.0993325	-0.0815061
1	-1.02248	0.0833506	-0.138869	-0.297065	-0.260993	-0.158467
3	0.110853	-0.686548	0.37658	0.353005	0.841867	0.0804177
1	-1.18018	0.191078	-0.155634	-0.342197	-0.183264	-0.0833154
2	2.79951	1.77711	-0.661963	1.55831	0.103566	1.5789
3	-1.35334	0.309798	-0.120612	-0.320372	0.170456	-0.128525
2	0.152398	-0.718342	-0.00440512	0.160668	0.355067	0.103991
1	-0.630606	-0.18356	-0.0312699	-0.0899952	0.0391028	-0.130734
1	0.146684	1.67379	-0.303351	0.242636	0.350482	0.87108
1	-0.314091	-0.400887	-0.134895	-0.314409	-0.706753	-0.227364
2	1.95537	0.241069	-0.482758	1.23385	-0.0817451	1.48983
1	-0.108579	-0.559815	-0.0708914	-0.237462	-0.5	0.128889
3	-0.390271	-0.347977	-0.0414818	0.169082	-0.563295	0.194224
1	-0.536049	-0.265517	-0.0999821	-0.410169	-0.0217478	-0.102332
1	-0.881412	1.69393	-0.619733	-0.0566652	-0.182026	-0.0808137
3	0.444205	0.130218	-0.407478	-0.157158	-0.730554	-0.234985
3	-0.529608	-0.270138	-0.122006	-0.423675	-0.0865308	0.100881
2	0.609875	-1.05336	0.0787391	0.347203	0.286788	-0.39061
1	0.263331	-0.795007	-0.070028	-0.0707192	-0.487911	-0.208104
1	-1.6786	0.532186	-0.109996	-0.246365	0.0838501	-0.0988379
4	0.99731	-1.31774	0.369103	0.619478	-0.639026	0.234387
4	-0.0256278	1.78203	-0.777973	-0.0795049	2.71565	2.20644
3	0.995843	0.176528	-0.357104	0.57671	-0.298614	-0.104585
4	0.44712	1.43802	-0.79436	0.0136953	-0.666499	0.563652
3	-0.251922	-0.461023	-0.0753894	-0.283499	-0.216907	0.0172648
1	-0.739427	0.123498	-0.166731	-0.137446	-0.276736	0.0893241
3	0.914795	-1.26443	-0.0479424	-0.334725	-0.411384	0.225621
4	1.04718	-1.35547	-0.00645093	-0.403857	-0.670493	-0.27739
1	-3.20501	1.70959	14.1343	9.09995	-5.28921	9.64031
4	1.78786	2.72672	1.82964	-1.20861	-1.82384	-0.419851
2	-0.133232	1.28492	-0.703386	-0.081815	-0.879159	-0.348502
4	1.8867	1.25422	-0.33802	0.207039	1.62192	-0.977287
2	0.565827	0.39719	-0.559097	-0.205187	-0.647424	0.00585719
4	1.59016	-1.70118	-0.00400909	-0.337016	-0.290654	0.603821
3	-0.0215991	-0.619311	-0.0399382	0.0585092	-0.42377	-0.244832
4	1.48759	0.554336	-0.676778	0.494791	1.37783	0.714364
1	-0.505746	-0.269495	-0.0895754	-0.13557	0.524568	-0.648048
3	1.85877	3.44659	-0.59015	-0.49317	-0.388403	-0.562899
3	1.39564	-1.59564	-0.0342995	-0.370119	-0.719348	0.0613043
4	2.72102	2.08366	0.555829	-0.504969	2.42578	1.60455
4	0.95897	-1.2925	0.245052	1.07156	0.000603556	0.294312
3	3.01277	1.68868	0.173544	1.09192	-0.716482	0.0653063
2	-1.16067	0.178313	-0.100441	-0.296933	0.0937106	0.00464341
2	-0.512532	1.30863	-0.404362	0.199462	0.24119	0.762835
4	-0.0747941	-0.564029	-0.0820251	-0.246869	-0.529005	-0.0652135
3	0.851314	0.430101	-0.690178	-0.248581	-0.933449	-0.142997
3	1.48758	0.147822	-0.578349	0.11917	-0.383487	0.19874
3	0.0232644	-0.650608	-0.0618518	-0.165231	-0.393693	-0.165224
4	-0.0769784	-0.575909	0.417718	-0.261398	1.48211	0.679044
1	-1.13505	0.160717	-0.106615	-0.27126	0.069072	0.00708168
3	0.297041	-0.839384	-0.0870688	-0.218006	-0.535563	0.203875
2	-0.399505	-0.358769	0.0108602	0.113888	-0.172668	-0.0805004
4	-0.418356	-0.19772	0.915927	-0.440375	-0.146271	-1.05804
4	0.478316	-0.936548	0.497167	0.834203	0.450629	-1.41049
1	-0.860934	-0.0419867	-0.11944	-0.207833	-0.351196	0.146702
4	0.851201	-1.19524	0.094338	0.435003	-0.432157	-0.475067
1	-1.25721	0.243985	-0.119937	-0.243802	-0.0483808	0.0279911
1	-0.882002	-0.0270252	-0.0713704	-0.18499	-0.329287	-0.0257712
1	-0.350837	0.821418	-0.542936	-0.198634	-0.45361	0.0932878
1	-0.229074	1.15299	-0.631452	-0.0921733	-0.70365	-0.136275
4	1.2302	-1.4555	-0.0102507	-0.169342	-0.371143	-0.157819
1	0.136266	1.30391	0.407751	-0.211529	-0.410788	-0.478144
4	0.0679416	0.798176	-0.377681	0.259672	-0.489218	0.606437
4	0.764485	-1.13043	0.653783	-0.0418817	-0.418995	-0.217871
2	-0.0673656	-0.588082	-0.0570166	-0.144971	-0.284874	0.289188
1	0.0841367	-0.692299	-0.0529221	-0.101803	-0.24437	0.13723
1	-1.50013	0.409996	-0.133828	-0.327662	0.366163	0.0896615
4	-0.395544	-0.344662	-0.0943739	-0.464246	0.676138	0.311774
4	-0.835958	-0.0437219	-0.0929535	-0.237774	-0.0551058	-0.146541
1	0.571321	-1.00544	-0.0667764	-0.290776	0.740972	-0.467004
1	-0.271108	0.800954	-0.217955	-0.347335	6.91039	4.05902
1	-0.495737	1.25722	-0.608876	-0.14102	-0.330725	-0.0180166
1	-1.30702	0.278278	-0.104072	-0.261867	-0.00629623	-0.0290367
4	-0.361329	-0.385764	-0.0728057	-0.288621	-0.527511	-0.284704
1	0.194319	0.298688	-0.209722	0.401934	2.674	2.38922
2	-0.767866	-0.104031	0.089488	-0.326045	-0.111578	-0.139118
4	-0.481309	-0.286149	-0.101766	-0.356281	0.498356	-0.0240044
2	0.213174	1.88168	-0.578939	0.69554	-0.437893	0.14344
1	-1.45699	0.405564	2.39223	-1.94517	-0.48117	-1.75557
2	0.266148	-0.649382	0.0068595	0.501813	-0.371812	0.000496771
2	-0.00409958	0.767061	-0.173003	0.316445	-0.78065	1.07743
2	-0.305549	1.31557	-0.643305	-0.0164213	-0.414786	0.23754
2	0.976887	1.29084	-0.748952	0.438546	-0.780706	-0.617064
2	3.01072	1.02902	-0.262601	1.87957	0.0737013	-0.359265
2	0.281291	-0.82709	0.0643009	0.355758	-0.193605	0.186057
1	0.265241	1.38704	-0.458096	0.355679	-0.603921	0.600454
2	-0.586645	-0.0294568	0.314752	0.337062	-0.122863	-1.02916
2	0.38975	-0.880266	0.0549027	0.493194	-0.304971	0.386697
2	1.23713	-0.662531	-0.315574	-0.158082	0.327862	-0.272398
2	1.82984	-1.86443	0.072423	0.0583673	-0.642868	0.381321
2	0.85245	-0.60275	-0.30424	-0.299089	-0.78923	-0.12319
2	0.45246	0.0011964	-0.34946	0.00848297	-0.727652	0.133324
2	-0.684529	-0.963722	0.213134	-0.301559	-0.220867	-0.0382398
2	-0.68255	-2.15428	0.546535	-0.587351	-0.080449	-0.16215
2	-0.41168	0.88979	-0.52929	-0.121422	-0.596172	-0.185991
2	-0.126934	0.108158	0.162412	0.129452	1.06944	-0.385809
